# Supplementary material for: Causal relationship between gut microbiota with subcutaneous and visceral adipose tissue: a bidirectional two-sample Mendelian Randomization study
Source: Front Microbiol. 2023 Oct 31;14:1285982. doi: 10.3389/fmicb.2023.1285982 (PMC10644100; doi:10.3389/fmicb.2023.1285982)
Supplement: Supplementary file 1 [file Data_Sheet_1.ZIP]

Archive with 16 entries (15 files):
- Supplementary files/
- Supplementary files/Figure S1.pdf
- Supplementary files/Figure S2.pdf
- Supplementary files/Table S1.xlsx
- Supplementary files/Table S10.xlsx
- Supplementary files/Table S11.xlsx
- Supplementary files/Table S12.docx
- Supplementary files/Table S13.docx
- Supplementary files/Table S2.xlsx
- Supplementary files/Table S3.xlsx
- Supplementary files/Table S4.docx
- Supplementary files/Table S5.docx
- Supplementary files/Table S6.docx
- Supplementary files/Table S7.docx
- Supplementary files/Table S8.xlsx
- Supplementary files/Table S9.xlsx
