# Supplementary material for: Causal relationship between gut microbiota with subcutaneous and visceral adipose tissue: a bidirectional two-sample Mendelian Randomization study
Source: Front Microbiol. 2023 Oct 31;14:1285982. doi: 10.3389/fmicb.2023.1285982 (PMC10644100; doi:10.3389/fmicb.2023.1285982)
Supplement: Supplementary file 1 [file Data_Sheet_1.ZIP › Supplementary files/Table S1.xlsx]

## Sheet: Sheet1
Taxa	GWAS ID	Bacterial name
Class	GCST90016908	Actinobacteria
	GCST90016909	Alphaproteobacteria
	GCST90016910	Bacilli
	GCST90016911	Bacteroidia
	GCST90016912	Betaproteobacteria
	GCST90016913	Clostridia
	GCST90016914	Coriobacteriia
	GCST90016915	Deltaproteobacteria
	GCST90016916	Erysipelotrichia
	GCST90016917	Gammaproteobacteria
	GCST90016918	Lentisphaeria
	GCST90016919	Melainabacteria
	GCST90016920	Methanobacteria
	GCST90016921	Mollicutes
	GCST90016922	Negativicutes
	GCST90016923	Verrucomicrobiae
Family	GCST90016924	Acidaminococcaceae
	GCST90016925	Actinomycetaceae
	GCST90016926	Alcaligenaceae
	GCST90016927	Bacteroidaceae
	GCST90016928	Bacteroidales S24 7group
	GCST90016929	Bifidobacteriaceae
	GCST90016931	Clostridiaceae1
	GCST90016932	Clostridiales vadin BB60 group
	GCST90016933	Coriobacteriaceae
	GCST90016934	Defluviitaleaceae
	GCST90016935	Desulfovibrionaceae
	GCST90016936	Enterobacteriaceae
	GCST90016937	Erysipelotrichaceae
	GCST90016938	Family XI
	GCST90016939	Family XIII
	GCST90016940	Lachnospiraceae
	GCST90016941	Lactobacillaceae
	GCST90016942	Methanobacteriaceae
	GCST90016943	Oxalobacteraceae
	GCST90016944	Pasteurellaceae
	GCST90016945	Peptococcaceae
	GCST90016946	Peptostreptococcaceae
	GCST90016947	Porphyromonadaceae
	GCST90016948	Prevotellaceae
	GCST90016949	Rhodospirillaceae
	GCST90016950	Rikenellaceae
	GCST90016951	Ruminococcaceae
	GCST90016952	Streptococcaceae
	GCST90016953	unknown family
	GCST90016954	unknown family
	GCST90016955	unknown family
	GCST90016956	Veillonellaceae
	GCST90016957	Verrucomicrobiaceae
	GCST90016958	Victivallaceae
Genus	GCST90016959	Actinomyces
	GCST90016960	Adlercreutzia
	GCST90016961	Akkermansia
	GCST90016962	Alistipes
	GCST90016963	Allisonella
	GCST90016964	Alloprevotella
	GCST90016965	Anaerofilum
	GCST90016966	Anaerostipes
	GCST90016967	Anaerotruncus
	GCST90016968	Bacteroides
	GCST90016969	Barnesiella
	GCST90016970	Bifidobacterium
	GCST90016971	Bilophila
	GCST90016973	Butyricicoccus
	GCST90016974	Butyricimonas
	GCST90016975	Butyrivibrio
	GCST90016976	Candidatus
	GCST90016977	Catenibacterium
	GCST90016978	Christensenellaceae
	GCST90016979	Clostridium innocuum group
	GCST90016980	Clostridium sensustricto1
	GCST90016981	Collinsella
	GCST90016982	Coprobacter
	GCST90016983	Coprococcus1
	GCST90016984	Coprococcus2
	GCST90016985	Coprococcus3
	GCST90016986	Defluviitaleaceae UCG011
	GCST90016987	Desulfovibrio
	GCST90016988	Dialister
	GCST90016989	Dorea
	GCST90016990	Eggerthella
	GCST90016991	Eisenbergiella
	GCST90016992	Enterorhabdus
	GCST90016993	Erysipelatoclostridium
	GCST90016995	Escherichia Shigella
	GCST90016996	Eubacterium brachy group
	GCST90016997	Eubacterium coprostanoligenes group
	GCST90016998	Eubacterium eligens group
	GCST90016999	Eubacterium fissicatena group
	GCST90017000	Eubacterium hallii group
	GCST90017001	Eubacterium nodatum group
	GCST90017002	Eubacterium oxidoreducens group
	GCST90017003	Eubacterium rectale group
	GCST90017004	Eubacterium ruminantium group
	GCST90017005	Eubacterium ventriosum group
	GCST90017006	Eubacterium xylanophilum group
	GCST90017007	Faecalibacterium
	GCST90017008	Family XIII AD3011 group
	GCST90017009	Family XIII UCG001
	GCST90017010	Flavonifractor
	GCST90017011	Fusicatenibacter
	GCST90017012	Gordonibacter
	GCST90017013	Haemophilus
	GCST90017014	Holdemanella
	GCST90017015	Holdemania
	GCST90017016	Howardella
	GCST90017017	Hungatella
	GCST90017018	Intestinibacter
	GCST90017019	Intestinimonas
	GCST90017020	Lachnoclostridium
	GCST90017021	Lachnospiraceae FCS020 group
	GCST90017022	Lachnospiraceae NC2004 group
	GCST90017023	Lachnospiraceae ND3007 group
	GCST90017024	Lachnospiraceae NK4A136 group
	GCST90017025	Lachnospiraceae UCG001
	GCST90017026	Lachnospiraceae UCG004
	GCST90017027	Lachnospiraceae UCG008
	GCST90017028	Lachnospiraceae UCG010
	GCST90017030	Lactobacillus
	GCST90017031	Lactococcus
	GCST90017032	Marvinbryantia
	GCST90017033	Methanobrevibacter
	GCST90017034	Odoribacter
	GCST90017035	Olsenella
	GCST90017036	Oscillibacter
	GCST90017037	Oscillospira
	GCST90017038	Oxalobacter
	GCST90017039	Parabacteroides
	GCST90017040	Paraprevotella
	GCST90017041	Parasutterella
	GCST90017042	Peptococcus
	GCST90017043	Phascolarctobacterium
	GCST90017044	Prevotella7
	GCST90017045	Prevotella9
	GCST90017046	Rikenellaceae RC9 gut group
	GCST90017047	Romboutsia
	GCST90017048	Roseburia
	GCST90017049	Ruminiclostridium5
	GCST90017050	Ruminiclostridium6
	GCST90017051	Ruminiclostridium9
	GCST90017052	Ruminococcaceae NK4A214 group
	GCST90017053	Ruminococcaceae UCG002
	GCST90017054	Ruminococcaceae UCG003
	GCST90017055	Ruminococcaceae UCG004
	GCST90017056	Ruminococcaceae UCG005
	GCST90017057	Ruminococcaceae UCG009
	GCST90017058	Ruminococcaceae UCG010
	GCST90017059	Ruminococcaceae UCG011
	GCST90017060	Ruminococcaceae UCG013
	GCST90017061	Ruminococcaceae UCG014
	GCST90017062	Ruminococcus1
	GCST90017063	Ruminococcus2
	GCST90017064	Ruminococcus gauvreauii group
	GCST90017065	Ruminococcus gnavus group
	GCST90017066	Ruminococcus torques group
	GCST90017067	Sellimonas
	GCST90017068	Senegalimassilia
	GCST90017069	Slackia
	GCST90017070	Streptococcus
	GCST90017071	Subdoligranulum
	GCST90017072	Sutterella
	GCST90017073	Terrisporobacter
	GCST90017074	Turicibacter
	GCST90017075	Tyzzerella3
	GCST90017076	unknown genus
	GCST90017077	unknown genus
	GCST90017078	unknown genus
	GCST90017079	unknown genus
	GCST90017080	unknown genus
	GCST90017081	unknown genus
	GCST90017082	unknown genus
	GCST90017083	unknown genus
	GCST90017084	unknown genus
	GCST90017085	unknown genus
	GCST90017086	unknown genus
	GCST90017087	unknown genus
	GCST90017088	Veillonella
	GCST90017089	Victivallis
Order	GCST90017090	Actinomycetales
	GCST90017091	Bacillales
	GCST90017092	Bacteroidales
	GCST90017093	Bifidobacteriales
	GCST90017094	Burkholderiales
	GCST90017095	Clostridiales
	GCST90017096	Coriobacteriales
	GCST90017097	Desulfovibrionales
	GCST90017098	Enterobacteriales
	GCST90017099	Erysipelotrichales
	GCST90017100	Gastranaerophilales
	GCST90017101	Lactobacillales
	GCST90017102	Methanobacteriales
	GCST90017103	Mollicutes RF9
	GCST90017104	NB1n
	GCST90017105	Pasteurellales
	GCST90017106	Rhodospirillales
	GCST90017107	Selenomonadales
	GCST90017108	Verrucomicrobiales
	GCST90017109	Victivallales
Phylum	GCST90017110	Actinobacteria
	GCST90017111	Bacteroidetes
	GCST90017112	Cyanobacteria
	GCST90017113	Euryarchaeota
	GCST90017114	Firmicutes
	GCST90017115	Lentisphaerae
	GCST90017116	Proteobacteria
	GCST90017117	Tenericutes
	GCST90017118	Verrucomicrobia
