# Supplementary material for: Causal relationship between gut microbiota with subcutaneous and visceral adipose tissue: a bidirectional two-sample Mendelian Randomization study
Source: Front Microbiol. 2023 Oct 31;14:1285982. doi: 10.3389/fmicb.2023.1285982 (PMC10644100; doi:10.3389/fmicb.2023.1285982)
Supplement: Supplementary file 1 [file Data_Sheet_1.ZIP › Supplementary files/Table S10.xlsx]

## Sheet: Sheet1
Table S9 The results of reverse MR analysis between SAT and gut microbiota
GWAS ID	Bacterial taxa (outcome)	MR method	No. of SNP	OR	95%CI lower	95% CI upper	P-value
GCST90016912	Betaproteobacteria	MR Egger	23	1.21584	0.671014	2.20303	0.526273
		Weighted median		0.962055	0.803009	1.1526	0.674795
		IVW		0.97075	0.845965	1.11394	0.672382
		Simple mode		0.98993	0.73726	1.32919	0.946938
		Weighted mode		0.976777	0.768654	1.24125	0.84935
GCST90017046	Rikenellaceae RC9 gut group	MR Egger	20	0.97625	0.236797	4.02482	0.973835
		Weighted median		1.53064	1.02479	2.28619	0.0375591
		IVW		1.56942	1.17813	2.09066	0.00206711
		Simple mode		1.48341	0.675091	3.25955	0.338544
		Weighted mode		1.24044	0.627175	2.45337	0.543118
GCST90017053	Ruminococcaceae UCG002	MR Egger	23	0.935562	0.559206	1.56521	0.80221
		Weighted median		0.952952	0.796062	1.14076	0.599539
		IVW		0.930885	0.825335	1.04993	0.243443
		Simple mode		1.00121	0.724742	1.38313	0.994233
		Weighted mode		0.997393	0.772119	1.28839	0.984235
GCST90017000	Eubacterium hallii group	MR Egger	23	0.761811	0.450896	1.28712	0.32086
		Weighted median		0.899648	0.75971	1.06536	0.220208
		IVW		0.934606	0.826915	1.05632	0.278909
		Simple mode		0.915933	0.678676	1.23613	0.571731
		Weighted mode		0.880721	0.682771	1.13606	0.338766
GCST90016920	Methanobacteria	MR Egger	18	2.23822	0.372929	13.4332	0.39126
		Weighted median		1.28153	0.834049	1.96909	0.257662
		IVW		1.01812	0.740508	1.3998	0.911988
		Simple mode		1.48348	0.609932	3.60814	0.396567
		Weighted mode		1.49593	0.598922	3.73638	0.400489
GCST90016942	Methanobacteriaceae	MR Egger	18	2.24186	0.373339	13.4621	0.390465
		Weighted median		1.28142	0.826318	1.98716	0.267972
		IVW		1.01845	0.74067	1.40042	0.9104
		Simple mode		1.48355	0.577099	3.81378	0.424227
		Weighted mode		1.50855	0.6512	3.49468	0.350878
GCST90016945	Peptococcaceae	MR Egger	23	0.921295	0.464181	1.82856	0.816957
		Weighted median		0.937607	0.751825	1.1693	0.567453
		IVW		1.05159	0.897579	1.23203	0.533541
		Simple mode		0.913338	0.622402	1.34027	0.647723
		Weighted mode		0.918034	0.669535	1.25876	0.600718
GCST90017042	Peptococcus	MR Egger	23	0.698334	0.249319	1.956	0.501899
		Weighted median		0.97791	0.721118	1.32614	0.885714
		IVW		0.95438	0.750211	1.21411	0.703787
		Simple mode		1.13863	0.673503	1.92497	0.632754
		Weighted mode		1.00879	0.661014	1.53955	0.967992
GCST90017094	Burkholderiales	MR Egger	23	1.18602	0.640941	2.19466	0.592614
		Weighted median		0.940429	0.783503	1.12878	0.509636
		IVW		0.972943	0.844213	1.1213	0.704822
		Simple mode		0.941962	0.688947	1.2879	0.71151
		Weighted mode		0.941962	0.74671	1.18827	0.618923
GCST90017102	Methanobacteriales	MR Egger	19	0.57364	0.128953	2.5518	0.475444
		Weighted median		0.840813	0.556001	1.27152	0.411274
		IVW		0.940597	0.677	1.30683	0.715105
		Simple mode		1.4053	0.587038	3.36412	0.454778
		Weighted mode		0.536306	0.274208	1.04893	0.0853612
