# Supplementary material for: Causal relationship between gut microbiota with subcutaneous and visceral adipose tissue: a bidirectional two-sample Mendelian Randomization study
Source: Front Microbiol. 2023 Oct 31;14:1285982. doi: 10.3389/fmicb.2023.1285982 (PMC10644100; doi:10.3389/fmicb.2023.1285982)
Supplement: Supplementary file 1 [file Data_Sheet_1.ZIP › Supplementary files/Table S11.xlsx]

## Sheet: Sheet1
Table S10 The results of reverse MR analysis between VAT and gut microbiota
GWAS ID	Bacterial taxa (outcome)	MR method	No. of SNP	OR	95%CI lower	95% CI upper	P-value
GCST90017111	Bacteroidetes	MR Egger	28	0.757545	0.380939	1.50647	0.435709
		Weighted median		0.905854	0.779518	1.05267	0.196965
		IVW		0.935055	0.833424	1.04908	0.252687
		Simple mode		0.864048	0.638415	1.16943	0.352356
		Weighted mode		0.864048	0.625263	1.19402	0.383726
GCST90016999	Eubacterium fissicatena group	MR Egger	28	1.84638	0.302909	11.2546	0.51194
		Weighted median		0.883893	0.610842	1.279	0.512678
		IVW		1.01447	0.752577	1.3675	0.924867
		Simple mode		0.741857	0.397499	1.38453	0.356578
		Weighted mode		0.795176	0.451568	1.40024	0.434177
GCST90017074	Turicibacter	MR Egger	28	0.750938	0.281418	2.00381	0.572235
		Weighted median		0.911462	0.721823	1.15092	0.436013
		IVW		0.918898	0.779637	1.08303	0.313119
		Simple mode		0.876464	0.564268	1.36139	0.562155
		Weighted mode		0.881966	0.570994	1.3623	0.575918
GCST90016986	Defluviitaleaceae UCG011	MR Egger	28	0.378764	0.113111	1.26833	0.127463
		Weighted median		0.988196	0.770681	1.2671	0.925417
		IVW		0.963683	0.783161	1.18582	0.726675
		Simple mode		1.01238	0.650771	1.57491	0.956895
		Weighted mode		1.00406	0.671474	1.50137	0.984404
GCST90016912	Betaproteobacteria	MR Egger	28	2.7006	1.32691	5.49638	0.0109505
		Weighted median		1.20518	1.02666	1.41474	0.0225103
		IVW		1.14212	1.01403	1.28639	0.0285511
		Simple mode		1.28637	0.932495	1.77454	0.136617
		Weighted mode		1.27048	0.927179	1.7409	0.147931
GCST90016998	Eubacterium eligens group	MR Egger	28	1.41563	0.657968	3.04575	0.382073
		Weighted median		0.883535	0.740713	1.0539	0.168676
		IVW		0.959801	0.844315	1.09108	0.530476
		Simple mode		0.842056	0.601381	1.17905	0.325736
		Weighted mode		0.849034	0.631979	1.14064	0.286886
GCST90016964	Alloprevotella	MR Egger	20	0.440992	0.0368438	5.27834	0.526146
		Weighted median		1.04835	0.656515	1.67404	0.843254
		IVW		1.1041	0.755359	1.61386	0.609109
		Simple mode		0.808084	0.346571	1.88417	0.627424
		Weighted mode		0.904658	0.423189	1.9339	0.798805
GCST90017043	Phascolarctobacterium	MR Egger	28	0.525239	0.216864	1.27211	0.16556
		Weighted median		1.03715	0.84773	1.26891	0.72293
		IVW		0.924922	0.797693	1.07245	0.301291
		Simple mode		1.10501	0.73562	1.65988	0.634401
		Weighted mode		1.11641	0.750273	1.66123	0.591539
