# Supplementary material for: Causal relationship between gut microbiota with subcutaneous and visceral adipose tissue: a bidirectional two-sample Mendelian Randomization study
Source: Front Microbiol. 2023 Oct 31;14:1285982. doi: 10.3389/fmicb.2023.1285982 (PMC10644100; doi:10.3389/fmicb.2023.1285982)
Supplement: Supplementary file 1 [file Data_Sheet_1.ZIP › Supplementary files/Table S2.xlsx]

## Sheet: Sheet1
Table S1 Detailed description of IVs.
GWAS ID	Bacterial taxa	SNP	Effect allele	Other allele	F-statistic	Exposure (Bacterial taxa)			Outcome (SAT)			Outcome (VAT)
						Beta	SE	P-value	Beta	SE	P-value	Beta	SE	P-value
GCST90016908	Actinobacteria	rs11655079	T	C	20.3477	-0.0560674	0.0124286	5.92516e-06	0.0146246	0.00795279	0.0659994	0.0045085	0.00731218	0.54
		rs11745923	G	T	23.8092	0.0563759	0.0115529	1.58132e-06	0.00279914	0.00731658	0.7	0.00388903	0.00672726	0.56
		rs12049045	A	G	19.9327	0.0510452	0.0114325	8.62621e-06	0.002061	0.00744073	0.780001	-0.00381333	0.00683971	0.58
		rs134366	A	G	22.6594	-0.111877	0.023501	1.50428e-06	0.00846637	0.0158959	0.59	0.0100372	0.0146145	0.49
		rs1376754	G	A	20.4861	0.0509242	0.0112503	6.71382e-06	-0.00658997	0.00725659	0.36	0.00397303	0.00666941	0.55
		rs1515761	C	T	20.1329	-0.0762317	0.0169884	4.96364e-06	-0.00144647	0.0102731	0.89	0.00280212	0.0094442	0.77
		rs4945008	G	A	19.8395	-0.0540741	0.0121393	5.39237e-06	0.0162584	0.0087229	0.0619998	0.00866778	0.00802211	0.28
		rs6660520	G	A	27.9805	-0.0711483	0.0134495	1.10652e-07	-0.00827781	0.00906543	0.36	-0.00180149	0.00833318	0.83
		rs72767435	T	C	21.3201	-0.126352	0.0273626	2.56803e-06	0.0106022	0.0169254	0.53	0.00053444	0.0155586	0.97
		rs7322849	T	C	23.95	0.0944467	0.0192976	6.20798e-07	-0.00396307	0.015816	0.8	0.0104961	0.0145399	0.47
		rs80083040	T	G	20.0348	0.155784	0.0348017	8.62105e-06	0.00154281	0.0158116	0.92	0.000706739	0.01453	0.96
		rs8047955	G	A	24.3166	-0.0575816	0.0116762	8.3372e-07	0.00100965	0.00749361	0.89	0.00476411	0.00689094	0.49
		rs857444	C	T	19.4976	0.0509553	0.011539	8.92237e-06	0.00139976	0.00749717	0.85	0.0101346	0.00689663	0.14
		rs961091	G	A	19.832	0.0501255	0.011255	8.67601e-06	-0.00198711	0.00729921	0.79	-0.00231968	0.00670953	0.73
GCST90016909	Alphaproteobacteria	rs140912403	C	T	25.5735	-0.160677	0.0317708	6.20369e-07	0.00278531	0.0151548	0.85	-0.00979677	0.0139361	0.48
		rs34569731	G	A	20.0254	-0.0705145	0.0157564	7.37921e-06	0.0124552	0.00824478	0.13	0.00716592	0.00757763	0.34
		rs55876211	C	T	19.2528	-0.080811	0.0184159	7.53633e-06	-0.00422702	0.00925684	0.649999	-0.00244593	0.00851018	0.77
		rs62285697	C	T	19.8095	0.0805256	0.0180912	9.75933e-06	-0.0102661	0.00863902	0.23	-0.00494801	0.00794221	0.53
		rs76784716	A	G	24.7737	0.133271	0.0267738	5.09143e-07	-0.0130075	0.014216	0.36	-0.0287739	0.0130656	0.0280001
		rs7960664	A	G	20.3024	-0.0969489	0.0215149	8.84301e-06	0.0026616	0.0102427	0.79	0.00661	0.00942147	0.48
		rs9813022	A	G	23.8368	-0.0751277	0.0153867	1.05334e-06	0.00402014	0.00785397	0.61	-0.00056942	0.00722048	0.94
GCST90016910	Bacilli	rs11110282	A	G	21.6656	-0.101189	0.0217379	4.85445e-06	-0.0142512	0.0147885	0.34	-0.00746011	0.0136028	0.58
		rs11730038	G	A	24.0092	-0.0630747	0.0128717	1.96024e-06	0.00865881	0.00837159	0.3	0.0109379	0.00769592	0.16
		rs12797734	T	C	20.3601	0.0572158	0.0126793	7.21174e-06	0.00834378	0.00833841	0.32	0.00769438	0.00766851	0.32
		rs13068444	A	G	19.4118	0.0601035	0.0136407	9.53038e-06	-0.000740889	0.00946236	0.94	0.00165496	0.00869913	0.85
		rs1595463	C	A	19.2971	0.0476864	0.0108547	7.97389e-06	0.00162079	0.00722949	0.82	0.000789837	0.00664449	0.91
		rs28564647	T	G	19.852	-0.0613034	0.0137579	7.81196e-06	-0.0138695	0.0090296	0.12	-0.0110633	0.00830344	0.18
		rs2952251	G	A	23.3581	0.0598868	0.0123903	1.07895e-06	-0.00362493	0.00814002	0.66	-0.00619304	0.00748025	0.41
		rs34989881	A	G	20.3711	0.111056	0.0246039	6.54591e-06	0.00178076	0.0140375	0.9	-0.00627485	0.0129054	0.630001
		rs35344081	G	A	23.7686	0.0619529	0.0127066	1.01499e-06	0.00503985	0.00841193	0.55	0.00347365	0.00773541	0.649999
		rs4459992	T	C	21.2036	0.0535854	0.0116362	4.29833e-06	-0.00474694	0.00776134	0.54	-0.000499281	0.00713492	0.94
		rs57872228	C	T	23.7536	-0.0714773	0.0146647	9.21977e-07	-0.0109895	0.00994307	0.27	-0.0078929	0.00913993	0.39
		rs694949	A	G	20.3107	-0.081146	0.0180042	7.59591e-06	0.00803319	0.0115663	0.49	-0.011156	0.0106323	0.29
		rs74663707	C	T	19.0923	0.0979154	0.0224074	8.45688e-06	-0.00569491	0.0132977	0.67	0.00119489	0.0122251	0.92
		rs7666190	A	C	17.6076	0.104044	0.0247934	8.46837e-06	0.0212036	0.0160393	0.19	0.0108342	0.0147447	0.46
		rs77558518	A	G	23.1545	-0.107255	0.0222879	1.33773e-06	-0.0056578	0.0137673	0.68	0.00926673	0.0126584	0.46
		rs78938557	T	C	21.511	0.108007	0.0232858	1.06891e-06	0.0068686	0.0147145	0.64	0.0202201	0.0135257	0.13
		rs9581006	T	C	23.2042	-0.225309	0.0467697	1.79457e-06	0.0336339	0.0184604	0.0680002	0.0212495	0.0169709	0.21
GCST90016911	Bacteroidia	rs11146701	A	G	20.1833	0.0473596	0.010541	7.08223e-06	0.0070161	0.00726064	0.33	0.0031409	0.0066748	0.64
		rs111845179	T	C	23.0383	0.102648	0.0213843	9.23996e-07	0.0239898	0.0160319	0.13	0.0209451	0.0147376	0.16
		rs17343978	A	C	21.0637	-0.0552057	0.0120278	8.3593e-06	-0.0164791	0.00834085	0.0479999	-0.0165711	0.00766844	0.0309999
		rs2032750	C	T	22.6537	0.0508393	0.0106807	1.91509e-06	0.0109388	0.00719819	0.13	0.0114178	0.00661572	0.0840001
		rs2363574	T	C	19.2184	0.222741	0.0508055	9.93482e-06	0.0626481	0.0264444	0.0179999	0.0588475	0.0243084	0.015
		rs4146051	G	A	19.1025	0.107377	0.0245661	8.76436e-06	0.000582477	0.0174467	0.97	0.0119759	0.0160349	0.46
		rs4916508	A	G	19.6387	0.0466729	0.0105312	8.4711e-06	-0.00141592	0.00719792	0.84	0.00225434	0.00661734	0.73
		rs55773148	G	A	26.3378	-0.121514	0.0236759	3.89583e-07	-0.00702059	0.0166979	0.67	-0.0218256	0.0153506	0.16
		rs62531359	T	G	19.1353	0.0655728	0.0149891	9.08657e-06	0.0053766	0.0104075	0.61	0.0057225	0.009564	0.55
		rs62575403	C	T	20.2609	0.140055	0.0311128	7.06122e-06	-0.0148693	0.016644	0.37	-0.0138735	0.0153055	0.36
		rs72706335	T	C	20.3118	-0.22241	0.0493458	7.65526e-06	-0.00661331	0.0164696	0.69	-0.0203967	0.0151393	0.18
		rs73975615	G	A	21.871	-0.207018	0.0442633	1.21616e-06	0.0266177	0.0401073	0.51	0.0184781	0.0368766	0.62
		rs7631304	G	A	23.5871	-0.0645771	0.0132957	8.36778e-07	0.00198588	0.00956006	0.84	-0.00426507	0.00878895	0.630001
		rs79585701	A	C	18.6846	0.0646823	0.0149628	9.98596e-06	-0.0308807	0.00979627	0.06	-0.0234683	0.00900227	0.00909997
		rs929878	T	C	20.3693	0.0548532	0.012153	4.7338e-06	-0.015665	0.0081114	0.0530005	-0.00526704	0.00745905	0.48
GCST90016912	Betaproteobacteria	rs11128180	A	G	21.2004	0.0592944	0.0128769	3.67147e-06	-0.0153151	0.00841644	0.0690001	-0.0169189	0.00773757	0.0290001
		rs1511453	A	G	21.4986	0.0923492	0.0199158	4.75762e-06	-0.0139566	0.0151858	0.36	0.00651525	0.0139601	0.64
		rs1928341	G	A	22.6578	-0.0525581	0.0110408	2.0153e-06	0.00381886	0.00727086	0.6	0.00359055	0.00668357	0.59
		rs2321387	G	A	20.4275	-0.0494596	0.0109424	5.80029e-06	-0.00114536	0.00726008	0.87	-0.0037582	0.00667428	0.57
		rs2613606	T	C	22.1195	0.0513106	0.0109091	2.19816e-06	-0.00499054	0.0071914	0.49	0.00230435	0.00661043	0.73
		rs320161	G	A	20.5611	-0.0572286	0.01262	7.33247e-06	0.00245927	0.00814849	0.760001	-0.000424116	0.00749318	0.95
		rs4033856	T	C	24.7721	-0.0832423	0.0167237	5.17166e-07	0.000694074	0.0111823	0.95	0.00898789	0.0102798	0.38
		rs56386628	C	T	21.0276	-0.0622252	0.0135688	5.86949e-06	0.0321574	0.00901696	0.000359998	0.0240216	0.00828612	0.00369999
		rs6087811	T	G	24.2749	-0.0978177	0.0198522	7.44303e-07	0.0315471	0.0138099	0.0219999	0.0323629	0.0126965	0.0109999
		rs62395635	T	C	21.6199	0.109741	0.0236	2.9409e-06	0.00367057	0.0146315	0.8	-0.0117175	0.0134529	0.38
		rs75242906	C	T	18.598	-0.121083	0.028075	9.27278e-06	0.00544365	0.0150463	0.719999	-0.00118146	0.0138312	0.93
		rs9964679	A	G	21.2153	0.052911	0.0114866	4.84585e-06	-0.0118495	0.00793271	0.14	-0.003896	0.00729404	0.59
GCST90016913	Clostridia	rs10774377	G	A	21.3874	-0.052659	0.0113858	3.24399e-06	-0.00509412	0.0078616	0.52	-0.000891154	0.00723126	0.9
		rs112334273	G	A	25.3105	0.0641008	0.0127404	3.81408e-07	0.0195289	0.00877671	0.0259998	0.0159442	0.00806764	0.0479999
		rs13105690	C	T	20.0411	0.0529097	0.011818	8.77789e-06	-0.0200903	0.0081466	0.0140001	-0.0160702	0.00748908	0.032
		rs13179700	C	T	21.8271	-0.0511937	0.0109569	3.37085e-06	0.00329438	0.00753729	0.66	0.0106139	0.00693019	0.13
		rs1842454	G	A	18.4637	-0.0547202	0.0127338	8.72027e-06	0.0106093	0.00850655	0.21	0.00271792	0.00782138	0.73
		rs2273429	A	G	22.3605	-0.0724037	0.0153105	4.52137e-06	0.0040245	0.0112251	0.719999	0.00302992	0.0103188	0.77
		rs6797343	T	G	19.3725	-0.0592279	0.0134556	9.35643e-06	-0.00230447	0.00989617	0.82	0.0014344	0.00909795	0.87
		rs6814436	C	T	24.0718	-0.0739995	0.0150815	9.65095e-07	0.00693625	0.0103662	0.5	0.00467237	0.00952954	0.62
		rs6815608	C	T	24.2257	-0.103803	0.0210883	4.01856e-07	-0.0142382	0.0158899	0.37	-0.000594012	0.0146075	0.97
		rs72738886	T	C	20.6939	0.0866169	0.0190393	8.24233e-06	0.0214307	0.0121614	0.0779992	0.020061	0.0111818	0.0729995
		rs72915163	T	C	23.2244	-0.0581025	0.0120557	1.34295e-06	0.00235451	0.00827404	0.780001	0.00240695	0.00760789	0.75
		rs76767978	G	A	19.9859	0.0698882	0.0156319	8.39808e-06	0.00377844	0.0113781	0.74	-0.00459128	0.0104603	0.66
		rs992074	T	C	25.2419	-0.255639	0.0508787	8.77506e-07	0.0177913	0.0166827	0.29	0.0183484	0.0153349	0.23
GCST90016914	Coriobacteriia	rs11073596	G	T	19.9091	-0.0510212	0.0114339	8.14442e-06	-0.0152168	0.00783931	0.0519996	-0.00557933	0.00720627	0.44
		rs11250875	T	C	21.5226	0.06075	0.0130939	4.82848e-06	0.00702352	0.00882336	0.43	0.00462771	0.00811144	0.57
		rs11656361	A	C	19.3911	0.0773006	0.017553	8.0201e-06	0.0160351	0.011475	0.16	0.00477718	0.0105507	0.649999
		rs12974142	G	A	19.8617	0.0789796	0.0177205	8.51236e-06	-0.00418936	0.0116785	0.719999	0.000376644	0.0107366	0.97
		rs13307134	T	C	20.0689	-0.0565686	0.0126265	7.79938e-06	-0.00381842	0.00842049	0.649999	-0.0128085	0.00774022	0.0980009
		rs1397793	A	G	19.6789	0.0498855	0.0112446	9.77372e-06	-0.00628905	0.00787471	0.42	-0.00442142	0.00724043	0.54
		rs1816223	G	A	20.6494	0.0586265	0.0129006	4.84117e-06	0.00402829	0.00888585	0.649999	-0.00810279	0.00817339	0.32
		rs240104	T	C	22.6265	-0.0603429	0.0126849	1.51604e-06	0.00629872	0.00867049	0.47	0.00110884	0.00797014	0.89
		rs2442778	A	G	20.269	0.116408	0.0258545	9.02693e-06	-0.000729284	0.0167904	0.97	0.0163739	0.0154361	0.29
		rs3025411	A	G	19.563	0.0926543	0.0209468	8.26913e-06	-0.00776993	0.0133204	0.56	-0.0102036	0.0122492	0.4
		rs34739816	G	T	21.5913	0.0965017	0.0207666	3.88356e-06	0.0140845	0.0135723	0.3	0.0143203	0.0124791	0.25
		rs67561917	A	G	21.4834	-0.0714367	0.0154113	5.39126e-06	0.00442233	0.010571	0.68	-0.00410159	0.00971876	0.67
		rs719099	A	G	24.9533	0.0778402	0.0155815	5.43313e-07	0.00693223	0.0109037	0.52	-0.00215495	0.0100239	0.83
		rs8010111	A	G	20.3251	0.103377	0.0229286	6.8962e-06	-0.0228493	0.0141525	0.11	-0.0232878	0.0130098	0.0729995
GCST90016915	Deltaproteobacteria	rs1035691	G	A	20.5854	0.055176	0.0121602	9.65162e-06	-0.00638107	0.00747733	0.39	0.00154241	0.0068766	0.82
		rs112381107	C	T	20.4417	0.206594	0.0456908	4.63052e-06	-0.00133009	0.0164222	0.94	-0.000314189	0.0151016	0.98
		rs11599763	C	T	21.4868	0.0544219	0.0117397	3.94121e-06	0.0071151	0.00735603	0.33	-0.00185908	0.0067625	0.780001
		rs17084793	G	A	19.8474	-0.0710762	0.015953	5.6863e-06	0.00723747	0.00974254	0.46	0.0064837	0.00895817	0.47
		rs17791387	A	G	22.7576	-0.0735881	0.0154246	1.60221e-06	0.0209918	0.00928255	0.0239999	0.0184404	0.00853604	0.0309999
		rs2692012	G	A	18.9658	-0.110335	0.0253336	3.14188e-06	0.0129616	0.0144419	0.37	0.00758765	0.0132753	0.57
		rs2838334	G	A	20.4772	0.0561722	0.0124124	5.44553e-06	-0.00294216	0.00770995	0.7	-0.000443257	0.00708706	0.95
		rs3935584	C	T	20.4823	-0.0523484	0.011566	7.50119e-06	-0.00818667	0.00722025	0.26	0.0051432	0.006636	0.44
		rs4506934	C	T	21.6627	-0.0936514	0.02012	3.58889e-06	0.00354258	0.01183	0.760001	0.00582481	0.0108771	0.59
		rs55744759	A	G	20.851	-0.0779693	0.0170738	7.31375e-06	0.00842503	0.011114	0.450001	-0.00234978	0.0102132	0.82
		rs6058181	C	T	24.7517	0.0825716	0.0165958	3.39555e-07	-0.0133697	0.0110086	0.22	-0.00653998	0.0101211	0.52
		rs62020470	A	G	20.4774	-0.0585411	0.0129358	4.85087e-06	-0.00170974	0.00795401	0.83	0.00778007	0.00731171	0.29
		rs9928243	C	A	20.9197	-0.0538457	0.0117718	5.02077e-06	0.00592966	0.00732825	0.42	0.00278601	0.00673889	0.68
GCST90016916	Erysipelotrichia	rs1074800	G	A	20.4562	-0.0492438	0.010887	6.14582e-06	-0.00277885	0.00755882	0.709999	-0.00470212	0.00694999	0.5
		rs10781552	C	T	22.6298	-0.0552212	0.0116074	2.33115e-06	-0.00612302	0.00775694	0.43	0.00115364	0.00713106	0.87
		rs17530232	A	G	21.0392	0.10305	0.0224648	2.79126e-06	-0.0100765	0.0145234	0.49	-0.0195219	0.0133515	0.14
		rs1884466	C	T	19.7569	-0.0475363	0.0106939	9.52708e-06	0.01217	0.00739605	0.1	0.0044659	0.00679864	0.51
		rs2300774	A	G	24.0903	-0.0524152	0.0106784	8.95468e-07	0.00436359	0.00736988	0.55	0.0027746	0.00677542	0.68
		rs290833	T	G	19.9399	-0.0497374	0.0111376	8.02897e-06	0.0102994	0.00751153	0.17	-0.000666283	0.0069048	0.92
		rs35161940	T	C	23.115	-0.0806041	0.0167641	1.8451e-06	-0.00833218	0.0113116	0.46	-0.00266728	0.0104005	0.8
		rs4078432	T	C	20.7202	0.0608929	0.0133764	4.23107e-06	0.0135102	0.00936135	0.15	0.00507007	0.00860555	0.56
		rs56970041	T	G	19.3826	0.0724145	0.0164471	5.40344e-06	0.0119438	0.011597	0.3	0.00911563	0.0106607	0.39
		rs62504403	C	T	28.3668	0.0681159	0.0127883	1.12264e-07	0.0137971	0.00835988	0.0990011	0.00651206	0.00768229	0.4
		rs7234058	T	C	23.7405	-0.0945759	0.0194091	9.12347e-07	-0.000757884	0.0119367	0.95	0.00141841	0.0109757	0.9
		rs7826267	G	T	17.7525	0.0839071	0.0199131	9.28453e-06	0.00603622	0.014328	0.67	0.011687	0.0131667	0.37
GCST90016917	Gammaproteobacteria	rs11181912	G	A	23.7641	-0.0579153	0.0118796	9.94764e-07	-0.00801722	0.00765867	0.3	-0.00540013	0.00704461	0.44
		rs12404135	A	G	20.9301	-0.0788843	0.0172415	8.89488e-06	-0.0105292	0.0109427	0.34	0.000992552	0.0100588	0.92
		rs6706173	A	C	25.7223	0.074251	0.0146392	1.99494e-07	0.000689414	0.0100829	0.95	0.0103126	0.00926704	0.27
		rs75101789	C	T	19.9994	0.0729012	0.0163003	8.7878e-06	-0.00361178	0.0108176	0.74	-0.00262052	0.00994504	0.79
		rs79795896	A	G	20.5278	-0.15921	0.0351373	7.9241e-06	-0.021573	0.0166764	0.2	-0.0229522	0.0153338	0.13
		rs9494710	C	T	20.6597	-0.0549673	0.0120924	4.54611e-06	-0.00199801	0.00744808	0.79	-0.000578352	0.00685147	0.93
GCST90016918	Lentisphaeria	rs1002941	A	G	20.2307	-0.105025	0.0233484	8.14836e-06	0.00509482	0.00801775	0.53	0.0183259	0.0073703	0.0129999
		rs11770843	C	T	21.7036	0.109431	0.0234879	1.9073e-06	0.000572521	0.00799561	0.94	-0.00334238	0.00734967	0.649999
		rs17114848	G	A	22.0698	0.152377	0.0324332	4.05864e-06	0.00639604	0.011118	0.57	0.00452364	0.0102202	0.66
		rs2031282	A	G	20.4875	0.122368	0.0270329	4.38258e-06	-0.00458198	0.0101369	0.649999	-0.00326207	0.00931902	0.73
		rs2825714	A	G	22.5653	-0.13741	0.0289246	1.72211e-06	-0.0180347	0.0101552	0.0759994	-0.0119325	0.00933479	0.2
		rs62570196	C	T	24.1887	-0.21635	0.0439866	1.07924e-06	-0.00731916	0.0131453	0.58	-0.00557354	0.0120882	0.64
		rs72640280	A	G	20.5106	0.220207	0.0486196	5.18036e-06	-0.0244726	0.0152678	0.11	-0.00146226	0.0140346	0.92
		rs77599476	A	G	22.9991	0.230292	0.0480168	1.86132e-06	0.0128886	0.0158235	0.42	-0.00191343	0.0145479	0.9
GCST90016919	Melainabacteria	rs10148250	A	G	19.8634	-0.0861928	0.0193381	8.67142e-06	-0.0015989	0.00720291	0.82	0.00727948	0.00662138	0.27
		rs10738747	A	G	19.5114	-0.0814624	0.0184409	9.95795e-06	0.00275175	0.00714591	0.7	0.00315414	0.00657124	0.630001
		rs11150282	T	C	25.2319	0.0989487	0.0196972	6.02893e-07	0.00572384	0.00773222	0.46	0.0153487	0.00711037	0.0309999
		rs113884518	T	C	20.368	-0.205352	0.0454982	8.05675e-06	-0.0195514	0.0156443	0.21	-0.012458	0.0143862	0.39
		rs28678345	T	C	20.8154	0.214848	0.0470878	6.69083e-06	-0.00210355	0.0169735	0.9	0.0118646	0.0156063	0.450001
		rs367480	A	G	20.3198	0.083758	0.0185796	8.19917e-06	0.00490141	0.00729635	0.5	0.00300944	0.00671016	0.649999
		rs4129395	G	A	23.4367	0.0896187	0.0185106	1.48057e-06	-4.8063e-05	0.00721201	0.99	0.00396326	0.00663202	0.55
		rs789069	A	C	19.5277	-0.103539	0.0234287	6.84636e-06	-0.00152484	0.009614	0.87	-0.0079062	0.00883997	0.37
		rs79790072	T	C	21.5958	0.226722	0.0487841	3.29011e-06	-0.00489871	0.0154213	0.75	-0.0140506	0.014176	0.32
		rs9864379	T	C	29.8078	-0.159735	0.0292553	5.36056e-08	-0.0154946	0.0115557	0.18	-0.0105979	0.0106236	0.32
GCST90016920	Methanobacteria	rs10202904	G	T	26.7579	0.121754	0.0235357	3.01432e-07	0.0037547	0.00724219	0.6	0.00696872	0.00665617	0.3
		rs10424197	A	G	20.2077	0.111274	0.0247517	9.27897e-06	-0.0132567	0.00759961	0.0810009	-0.00588876	0.00698672	0.4
		rs4257531	G	A	20.3129	0.164498	0.0364959	7.44338e-06	-0.00867698	0.0106791	0.42	-0.00793552	0.00981771	0.42
		rs56131665	G	A	20.6661	0.178661	0.039298	6.17988e-06	-0.00599722	0.0120437	0.62	0.00219513	0.0110736	0.84
		rs6508769	C	T	19.8535	-0.153519	0.0344519	8.22527e-06	0.00113393	0.0100269	0.91	0.00200777	0.00921822	0.83
		rs6776814	T	C	23.4794	-0.199566	0.0411825	1.63061e-06	0.0266577	0.0121126	0.0280001	0.0283286	0.0111356	0.0109999
		rs73068003	G	T	20.2034	-0.15814	0.0351803	8.44578e-06	0.0135872	0.010796	0.21	0.0115192	0.00992381	0.25
		rs73457410	A	G	24.3126	0.21534	0.0436695	1.40854e-06	0.0153484	0.0133332	0.25	0.0279977	0.0122574	0.0219999
		rs75208022	C	T	21.7144	-0.227245	0.048763	5.92107e-06	0.017141	0.0138487	0.22	0.00748738	0.0127383	0.56
		rs894996	C	A	23.3461	0.216999	0.0449076	1.87556e-06	-0.0142062	0.0134447	0.29	-0.0122249	0.0123595	0.32
GCST90016921	Mollicutes	rs11890098	A	G	23.5473	0.074438	0.0153389	9.56577e-07	-0.00434612	0.00837117	0.6	0.000832584	0.00769379	0.91
		rs12566890	T	G	19.1736	-0.101147	0.0230978	3.65098e-06	-0.0023798	0.0136747	0.86	-0.0110156	0.0125702	0.38
		rs17214486	C	A	20.2204	0.06099	0.0135623	6.60861e-06	-0.000522648	0.00734791	0.94	-0.00078874	0.00675467	0.91
		rs2464826	A	C	19.8713	0.0944239	0.0211806	8.39499e-06	-0.0222771	0.0112233	0.0470002	-0.00603755	0.0103166	0.56
		rs28537087	G	A	18.9992	0.0820873	0.0188312	8.07402e-06	-0.0012179	0.0108143	0.91	-0.010586	0.00994104	0.29
		rs3768491	G	A	20.8724	0.0681052	0.0149061	4.2335e-06	-0.00579672	0.00790125	0.46	-0.00358493	0.00726303	0.62
		rs4885016	C	T	20.3603	0.0819606	0.0181628	7.26993e-06	0.00186443	0.0100644	0.85	-0.00985413	0.00925231	0.29
		rs6043847	T	C	21.3715	-0.114937	0.0248606	4.55481e-06	-0.0116611	0.0152808	0.450001	-0.010678	0.0140489	0.450001
		rs72901605	T	C	22.3352	-0.0841852	0.0178119	3.25792e-06	0.0113267	0.00916859	0.22	0.0128927	0.008432	0.13
		rs74603314	T	C	22.9205	0.221639	0.0462918	1.5569e-06	-0.00502106	0.0170223	0.77	-0.0104971	0.015648	0.5
		rs78169027	A	G	20.8211	-0.108283	0.0237289	5.87611e-06	-0.0120715	0.0122918	0.33	-0.006664	0.0113043	0.56
GCST90016922	Negativicutes	rs1135612	G	A	19.7585	0.0529785	0.0119177	9.26296e-06	-0.00254788	0.00825401	0.760001	0.00215929	0.00758719	0.780001
		rs13086907	G	A	22.5284	0.0625312	0.0131735	1.95488e-06	-0.00379852	0.00867254	0.66	0.00107387	0.00797302	0.89
		rs1643968	T	C	25.3355	-0.0565284	0.0112298	4.14601e-07	-0.021884	0.00783971	0.00519996	-0.020212	0.00720825	0.005
		rs1649999	A	G	20.2433	0.0748989	0.0166458	7.58124e-06	0.0165912	0.0112725	0.14	-0.00250817	0.0103629	0.81
		rs2834062	A	G	20.1867	0.0489057	0.0108842	8.43918e-06	-0.00188654	0.00771238	0.81	0.00583905	0.0070893	0.41
		rs4463806	C	T	17.6787	0.0543966	0.0129365	7.80657e-06	0.00335934	0.00849615	0.69	-0.00691853	0.00781062	0.38
		rs4722181	T	G	22.4486	0.0501306	0.0105798	2.00111e-06	0.0148778	0.00713937	0.0369999	0.00508935	0.00656261	0.44
		rs60274479	T	C	24.1787	-0.0659623	0.0134137	1.1623e-06	0.0041539	0.00921232	0.649999	-0.00202668	0.00847143	0.81
		rs61249479	A	C	21.2327	0.0777075	0.0168628	2.95474e-06	-0.00853533	0.0126434	0.5	-0.0154332	0.0116266	0.18
		rs71405394	G	A	22.5359	-0.114178	0.02405	2.16631e-06	0.00875149	0.0142144	0.54	0.00213476	0.0130666	0.87
		rs73232831	G	A	23.2389	-0.151829	0.0314932	1.87452e-06	-0.0140954	0.0154915	0.36	-0.0106913	0.0142412	0.450001
		rs9423647	G	A	20.6251	0.047817	0.0105282	6.06108e-06	-0.00918285	0.0071606	0.2	-0.00503968	0.00658284	0.44
GCST90016923	Verrucomicrobiae	rs111862613	T	C	21.2487	0.090699	0.0196746	3.73844e-06	0.00251662	0.00961709	0.79	0.00378858	0.008846	0.67
		rs117107102	A	G	22.4904	0.204683	0.0431572	2.91823e-06	-0.0308689	0.0176572	0.08	-0.0028288	0.0162356	0.86
		rs11729256	T	C	24.9242	0.0749798	0.0150177	6.73085e-07	-0.00151066	0.00814987	0.85	-0.00608461	0.00749209	0.42
		rs12908520	G	A	22.3374	0.0618926	0.0130946	2.17165e-06	0.0151327	0.00725722	0.0369999	0.00410047	0.00667119	0.54
		rs2602429	T	C	22.8597	-0.0746844	0.0156194	2.58297e-06	0.00506416	0.00873362	0.56	0.00147764	0.00803123	0.85
		rs4242783	A	G	21.7784	-0.0689292	0.0147693	2.63615e-06	-0.00215072	0.00814224	0.79	0.00336596	0.00748527	0.649999
		rs4936098	G	A	22.7825	-0.0648843	0.0135928	1.1222e-06	0.00317177	0.00745263	0.67	-0.000925613	0.0068539	0.89
		rs61779207	G	A	20.4289	-0.0758309	0.0167762	6.7228e-06	-0.0112434	0.00934613	0.23	-0.0085027	0.00859121	0.32
		rs74542928	T	C	22.5046	0.112164	0.0236422	1.63222e-06	0.0114567	0.011948	0.34	0.0039994	0.0109836	0.719999
		rs9349825	A	G	22.8949	-0.0704036	0.0147128	2.53688e-06	-0.0193019	0.00819829	0.0189998	-0.0104898	0.00754159	0.16
		rs941682	G	A	19.2877	-0.0631436	0.0143767	9.60993e-06	-0.00506038	0.00810948	0.53	0.000299767	0.00745572	0.97
GCST90016924	Acidaminococcaceae	rs262812	T	C	21.3104	-0.065675	0.0142257	3.24908e-06	0.00430097	0.00816521	0.6	0.0109714	0.00751116	0.14
		rs2933324	G	A	22.3119	0.0662557	0.0140257	2.23676e-06	-0.00687607	0.00801668	0.39	-0.00504336	0.00737198	0.49
		rs45497800	T	C	20.9721	-0.117863	0.0257351	5.86422e-06	0.0173985	0.0129288	0.18	0.0125864	0.0118865	0.29
		rs6589457	G	A	22.5297	-0.165911	0.0349516	2.3151e-06	-0.0064586	0.0160407	0.69	-0.0142006	0.014752	0.34
		rs6923842	T	C	22.1371	-0.0796106	0.0169192	2.21304e-06	-0.0147913	0.0091862	0.11	-0.00868922	0.00845037	0.3
		rs74540770	G	A	20.0184	-0.108969	0.0243533	7.0881e-06	-0.00660948	0.0127195	0.6	-0.00582849	0.0116935	0.62
		rs78702810	T	C	19.7754	-0.143755	0.0323244	9.16474e-06	0.0149319	0.0176007	0.4	0.023502	0.0161811	0.15
GCST90016925	Actinomycetaceae	rs2889192	T	G	20.7111	-0.0887537	0.0195009	3.64418e-06	-0.00586478	0.00854873	0.49	0.00395127	0.00786124	0.62
		rs34583783	G	T	21.9268	0.123756	0.026427	5.47974e-06	-0.00341247	0.0115725	0.77	0.00145977	0.0106455	0.89
		rs35011108	A	G	23.0375	0.241826	0.0503796	1.82671e-06	0.0120642	0.0167556	0.47	0.0285719	0.0154134	0.064
		rs4073240	G	A	20.6021	0.0747546	0.0164684	6.05327e-06	0.00256644	0.00734909	0.73	0.00580329	0.00676041	0.39
		rs58484246	T	C	20.2938	0.0761407	0.0169007	6.12421e-06	0.00545059	0.00751459	0.47	0.0100146	0.00690778	0.15
GCST90016926	Alcaligenaceae	rs112135816	T	G	20.4079	-0.0775052	0.0171554	5.27667e-06	-0.00592213	0.01108	0.59	-0.00331013	0.0101889	0.75
		rs1153990	A	G	20.947	-0.058727	0.0128306	5.96788e-06	-0.00310717	0.00845676	0.709999	-0.0134736	0.0077756	0.0830004
		rs147968	C	T	19.6827	0.0489475	0.0110321	9.12704e-06	0.00237924	0.0072602	0.74	0.00296257	0.00667631	0.66
		rs28480294	C	T	20.0299	0.0516967	0.0115503	6.60602e-06	-0.00788313	0.0075436	0.3	-0.00806858	0.00693444	0.24
		rs4033856	T	C	23.4632	-0.081834	0.0168931	1.02903e-06	0.000694074	0.0111823	0.95	0.00898789	0.0102798	0.38
		rs62191117	A	G	26.2173	0.0684302	0.0133636	2.75943e-07	-0.00802777	0.00886163	0.36	-0.000357096	0.00814456	0.97
		rs62395635	T	C	21.4926	0.110583	0.0238514	3.34696e-06	0.00367057	0.0146315	0.8	-0.0117175	0.0134529	0.38
		rs6969323	A	C	21.1238	-0.0593564	0.0129137	3.8858e-06	-0.00633095	0.00843009	0.450001	-0.00779565	0.00774905	0.31
		rs74776516	T	G	19.5886	-0.0944052	0.0213287	6.85046e-06	-0.0137469	0.0134508	0.31	-0.00161898	0.0123702	0.9
		rs7638039	T	C	22.2914	0.0603335	0.0127779	2.70477e-06	-0.0135087	0.00831434	0.1	-0.0169502	0.00764371	0.0269998
		rs9537886	A	C	26.5999	-0.0570888	0.0110683	2.35109e-07	-0.00381178	0.00720951	0.6	-0.00337525	0.00662779	0.61
		rs9964679	A	G	21.4286	0.0537051	0.0116008	4.47384e-06	-0.0118495	0.00793271	0.14	-0.003896	0.00729404	0.59
GCST90016927	Bacteroidaceae	rs11585893	A	G	25.1716	-0.0740746	0.0147633	1.79511e-06	0.00295459	0.0104605	0.780001	0.00479816	0.00961558	0.62
		rs13207588	A	G	20.362	-0.059205	0.0131195	7.48497e-06	0.00215262	0.00877859	0.81	-0.00232182	0.0080754	0.77
		rs1340391	T	C	20.0372	-0.0592004	0.0132244	6.73008e-06	0.00108288	0.00895785	0.9	-0.00585173	0.00823429	0.48
		rs17619981	T	G	22.191	0.0880978	0.0187002	2.68683e-06	0.00714263	0.0118398	0.55	-0.00804649	0.0108849	0.46
		rs2023437	T	C	21.7766	-0.0782325	0.0167634	5.01822e-06	0.0173922	0.0114349	0.13	0.0158513	0.0105117	0.13
		rs66474973	G	T	24.3995	0.0812515	0.0164479	6.80973e-07	0.0061152	0.0110848	0.58	0.00769209	0.0101911	0.450001
		rs66710942	T	C	20.6415	-0.0488038	0.0107412	5.8626e-06	-0.00389031	0.00732064	0.6	-0.00621646	0.00673016	0.36
		rs6795673	C	T	26.1796	0.0538565	0.0105251	3.37909e-07	0.00581538	0.0071967	0.42	-0.000995354	0.00661621	0.88
		rs9507307	C	T	21.9093	0.0604456	0.0129128	2.12711e-06	-0.016484	0.00907733	0.0690001	-0.00842355	0.0083449	0.31
GCST90016928	Bacteroidales S24 7group	rs10872669	G	A	19.9291	0.123071	0.0275665	9.49008e-06	-0.0120569	0.0111771	0.28	-0.0164854	0.0102818	0.11
		rs12748533	G	T	22.6022	-0.0821108	0.0172701	2.59018e-06	-0.00232023	0.00796821	0.77	0.000534187	0.00732459	0.94
		rs17043785	T	C	25.757	-0.176187	0.0347133	5.11835e-07	0.013969	0.0160793	0.38	0.00364178	0.0147782	0.81
		rs1850003	A	G	22.3409	0.084048	0.0177806	2.4053e-06	-0.0046001	0.00786495	0.56	-0.00946125	0.00722984	0.19
		rs61508842	T	C	20.2468	0.122574	0.0272389	7.82781e-06	-0.0139091	0.0117748	0.24	-0.00752211	0.0108251	0.49
		rs7217209	C	T	20.2536	0.0843019	0.0187308	8.42946e-06	0.00921457	0.00977082	0.35	0.00255924	0.00898377	0.780001
		rs738193	T	C	26.0964	0.0847328	0.0165856	3.82164e-07	-0.00727419	0.00743096	0.33	-0.00287577	0.0068319	0.67
		rs78609301	A	G	19.6255	-0.0867065	0.0195709	7.093e-06	0.0113323	0.0089693	0.21	0.000683388	0.00825084	0.93
		rs941000	T	C	27.0795	-0.0850266	0.0163382	3.15559e-07	-0.0199783	0.00722115	0.00569994	-0.00653315	0.00663778	0.32
GCST90016929	Bifidobacteriaceae	rs10831953	G	A	18.8666	0.0537537	0.0123746	9.94741e-06	-0.00460513	0.0074566	0.54	-0.0051334	0.00685754	0.450001
		rs12446429	T	C	18.0375	0.0810099	0.019073	8.52884e-06	-0.000493781	0.0118168	0.97	-0.00693863	0.0108665	0.52
		rs13020688	G	A	22.8842	0.0584045	0.0122081	1.57373e-06	-0.00740956	0.00735618	0.31	-0.00400977	0.00676094	0.55
		rs4957061	T	C	23.7582	0.0569873	0.0116907	1.1517e-06	-0.00486655	0.00725168	0.5	-0.000146443	0.00666758	0.98
		rs540489	T	G	20.9535	-0.0632518	0.013817	5.36809e-06	-0.012395	0.00851049	0.15	-0.0127061	0.00782496	0.1
		rs55888705	A	G	19.8088	0.053673	0.0120586	8.66204e-06	-0.0083659	0.00744898	0.26	-0.0138839	0.00684777	0.0430002
		rs6899771	A	G	20.3625	-0.0914312	0.0202604	7.27998e-06	-0.00276375	0.0127536	0.83	0.0208468	0.011732	0.0759994
		rs7174549	T	C	19.5869	-0.0551726	0.0124655	6.86784e-06	0.00010719	0.00763581	0.99	-0.0058201	0.00701921	0.41
		rs7322849	T	C	30.316	0.110676	0.0200996	1.74032e-08	-0.00396307	0.015816	0.8	0.0104961	0.0145399	0.47
		rs73797465	T	G	20.4514	-0.0942612	0.0208421	4.84953e-06	-0.0189655	0.0146403	0.2	0.00638167	0.013461	0.64
		rs857444	C	T	21.0723	0.0553965	0.0120669	3.8249e-06	0.00139976	0.00749717	0.85	0.0101346	0.00689663	0.14
GCST90016931	Clostridiaceae1	rs10875374	T	C	20.1942	0.0536759	0.0119436	8.09823e-06	-0.00577735	0.00713996	0.42	-0.00610298	0.00656324	0.35
		rs12186080	G	A	21.2092	0.0748236	0.016246	5.33962e-06	-0.00182291	0.00960787	0.85	0.00275425	0.00883291	0.760001
		rs12341505	G	A	20.6243	0.0814503	0.0179338	4.54485e-06	-0.00433391	0.0102652	0.67	-0.0122033	0.00943968	0.2
		rs2795528	G	A	21.4285	-0.180969	0.0390911	3.80627e-06	-0.00169941	0.0151803	0.91	-0.00119979	0.0139554	0.93
		rs2817172	C	T	20.6652	0.0563367	0.012392	5.27024e-06	0.00882415	0.00746168	0.24	0.0100986	0.00685897	0.14
		rs4723021	T	C	19.3284	-0.106376	0.0241944	7.42147e-06	-0.0222332	0.0151725	0.14	-0.0187277	0.0139468	0.18
		rs550843	T	C	19.0399	-0.0734787	0.0168383	7.0912e-06	-0.0142232	0.0109364	0.19	0.00388001	0.0100604	0.7
		rs56188186	A	G	19.8008	0.0967773	0.0217471	8.24442e-06	-0.00527436	0.0127644	0.68	-0.0151223	0.0117378	0.2
		rs62397761	A	G	20.4402	0.0615805	0.0136198	9.07716e-06	0.0151683	0.00811837	0.0619998	0.00570609	0.00746807	0.44
		rs881532	G	A	20.0575	0.0533035	0.0119011	7.8966e-06	0.00835851	0.00717393	0.24	0.0060702	0.00659559	0.36
GCST90016932	Clostridiales vadin BB60 group	rs10517600	G	T	20.2378	-0.0626993	0.0139364	6.82763e-06	0.00532789	0.00718294	0.46	0.00624697	0.0066032	0.34
		rs10904722	C	T	20.8796	-0.0672314	0.0147123	5.04836e-06	0.0135556	0.0076919	0.0779992	0.0100617	0.00707127	0.15
		rs118104867	C	T	22.2044	0.214464	0.0455098	3.43598e-06	0.0130365	0.0164376	0.43	0.015659	0.0151053	0.3
		rs13409132	A	G	22.062	-0.165419	0.0352154	4.3723e-06	-0.00124334	0.0161945	0.94	-0.00128697	0.0148841	0.93
		rs17121075	G	A	19.9453	0.0769254	0.0172234	7.91425e-06	-0.0156777	0.00926432	0.0909997	-0.00669929	0.00851636	0.43
		rs2191834	T	G	21.9946	-0.0746375	0.0159136	2.50196e-06	0.0114013	0.00819154	0.16	0.0113284	0.0075287	0.13
		rs28691777	C	T	26.3767	0.137134	0.0266996	6.95697e-07	0.00450969	0.0144598	0.760001	0.00450812	0.0132951	0.73
		rs34088226	A	G	19.1427	-0.117807	0.026924	7.66214e-06	-0.0229561	0.0141238	0.1	-0.0230576	0.0129862	0.0759994
		rs55682560	C	T	25.3264	-0.131519	0.0261319	4.97038e-07	-0.0175364	0.0133325	0.19	-0.0141197	0.0122558	0.25
		rs6588624	A	G	22.982	0.0662317	0.0138147	1.79287e-06	-0.00237296	0.00721942	0.74	0.00441554	0.00663628	0.51
		rs66714985	A	C	21.4431	0.116908	0.0252447	4.85333e-06	0.0116804	0.0139439	0.4	0.017515	0.0128138	0.17
		rs7226487	A	G	21.5339	-0.0643682	0.0138701	3.58286e-06	-0.000671984	0.00721784	0.93	-0.00965511	0.00663674	0.15
		rs7538034	T	G	22.4202	-0.078598	0.0165982	2.36706e-06	0.00190127	0.00867823	0.83	-0.00638453	0.00797726	0.42
		rs7725895	A	G	23.3766	-0.116224	0.0240367	3.94357e-06	0.00116053	0.0146654	0.94	0.0194107	0.0134841	0.15
		rs989682	A	G	20.4098	0.070194	0.0155364	6.84715e-06	0.0218965	0.00779085	0.00490004	0.0113114	0.00716245	0.11
GCST90016933	Coriobacteriaceae	rs11073596	G	T	19.9091	-0.0510212	0.0114339	8.14442e-06	-0.0152168	0.00783931	0.0519996	-0.00557933	0.00720627	0.44
		rs11250875	T	C	21.5226	0.06075	0.0130939	4.82848e-06	0.00702352	0.00882336	0.43	0.00462771	0.00811144	0.57
		rs11656361	A	C	19.3911	0.0773006	0.017553	8.0201e-06	0.0160351	0.011475	0.16	0.00477718	0.0105507	0.649999
		rs12974142	G	A	19.8617	0.0789796	0.0177205	8.51236e-06	-0.00418936	0.0116785	0.719999	0.000376644	0.0107366	0.97
		rs13307134	T	C	20.0689	-0.0565686	0.0126265	7.79938e-06	-0.00381842	0.00842049	0.649999	-0.0128085	0.00774022	0.0980009
		rs1397793	A	G	19.6789	0.0498855	0.0112446	9.77372e-06	-0.00628905	0.00787471	0.42	-0.00442142	0.00724043	0.54
		rs1816223	G	A	20.6494	0.0586265	0.0129006	4.84117e-06	0.00402829	0.00888585	0.649999	-0.00810279	0.00817339	0.32
		rs240104	T	C	22.6265	-0.0603429	0.0126849	1.51604e-06	0.00629872	0.00867049	0.47	0.00110884	0.00797014	0.89
		rs2442778	A	G	20.269	0.116408	0.0258545	9.02693e-06	-0.000729284	0.0167904	0.97	0.0163739	0.0154361	0.29
		rs3025411	A	G	19.563	0.0926543	0.0209468	8.26913e-06	-0.00776993	0.0133204	0.56	-0.0102036	0.0122492	0.4
		rs34739816	G	T	21.5913	0.0965017	0.0207666	3.88356e-06	0.0140845	0.0135723	0.3	0.0143203	0.0124791	0.25
		rs67561917	A	G	21.4834	-0.0714367	0.0154113	5.39126e-06	0.00442233	0.010571	0.68	-0.00410159	0.00971876	0.67
		rs719099	A	G	24.9533	0.0778402	0.0155815	5.43313e-07	0.00693223	0.0109037	0.52	-0.00215495	0.0100239	0.83
		rs8010111	A	G	20.3251	0.103377	0.0229286	6.8962e-06	-0.0228493	0.0141525	0.11	-0.0232878	0.0130098	0.0729995
GCST90016934	Defluviitaleaceae	rs112893842	T	C	22.6829	0.110761	0.0232545	2.7503e-06	-0.00358083	0.0109273	0.74	-0.000603392	0.0100485	0.95
		rs1582238	C	T	23.0385	-0.0801923	0.0167061	1.692e-06	-0.00737689	0.0076435	0.33	-0.010042	0.0070261	0.15
		rs17051335	C	T	21.1261	-0.134314	0.0292201	4.58121e-06	0.00322804	0.0141064	0.82	-0.0100929	0.0129679	0.44
		rs1908593	T	C	20.1052	0.070223	0.0156601	7.85905e-06	-0.0058404	0.00723597	0.42	-0.00373816	0.00665341	0.57
		rs4344384	T	G	20.6095	-0.0708803	0.0156121	5.86017e-06	0.00189309	0.00722016	0.79	0.00592939	0.00663759	0.37
		rs4677103	A	G	24.5941	0.0977203	0.0197033	9.42193e-07	0.00219731	0.00933636	0.81	-0.0104855	0.00858329	0.22
		rs540220	C	T	18.2903	0.123954	0.0289814	9.48135e-06	0.000760672	0.0133853	0.95	-0.00592254	0.0123088	0.630001
		rs55658617	T	C	24.0095	0.177314	0.0361844	1.40608e-06	-0.0216219	0.0132229	0.1	-0.0244172	0.0121546	0.0449997
		rs72731813	C	T	26.0444	-0.149751	0.0293415	2.75778e-07	0.0199629	0.0130816	0.13	0.0159307	0.0120258	0.19
		rs9608282	T	G	21.5511	0.139014	0.0299429	4.60829e-06	0.0046695	0.0135936	0.73	-0.00139352	0.0124978	0.91
		rs9725395	A	G	21.9661	-0.138357	0.0295185	3.41374e-06	0.0125958	0.0134315	0.35	0.012697	0.0123466	0.3
GCST90016935	Desulfovibrionaceae	rs112381107	C	T	21.4059	0.211435	0.0456962	2.81877e-06	-0.00133009	0.0164222	0.94	-0.000314189	0.0151016	0.98
		rs11599763	C	T	22.385	0.0555931	0.0117493	2.49701e-06	0.0071151	0.00735603	0.33	-0.00185908	0.0067625	0.780001
		rs17791387	A	G	22.3103	-0.0729251	0.0154381	2.09677e-06	0.0209918	0.00928255	0.0239999	0.0184404	0.00853604	0.0309999
		rs2692012	G	A	20.2917	-0.114231	0.0253568	1.5639e-06	0.0129616	0.0144419	0.37	0.00758765	0.0132753	0.57
		rs2838334	G	A	21.1542	0.0571419	0.012423	3.82375e-06	-0.00294216	0.00770995	0.7	-0.000443257	0.00708706	0.95
		rs3935584	C	T	20.6323	-0.0525838	0.0115757	6.78141e-06	-0.00818667	0.00722025	0.26	0.0051432	0.006636	0.44
		rs4506934	C	T	21.9422	-0.0943381	0.020138	3.16046e-06	0.00354258	0.01183	0.760001	0.00582481	0.0108771	0.59
		rs6058181	C	T	25.2492	0.0834742	0.0166111	2.69911e-07	-0.0133697	0.0110086	0.22	-0.00653998	0.0101211	0.52
		rs72647048	T	C	20.3043	-0.0770089	0.017089	9.60882e-06	0.00840741	0.0111071	0.450001	-0.00233538	0.0102069	0.82
		rs9928243	C	A	21.1387	-0.0541732	0.0117819	4.48477e-06	0.00592966	0.00732825	0.42	0.00278601	0.00673889	0.68
GCST90016936	Enterobacteriaceae	rs11026530	T	C	19.4679	0.0822408	0.0186379	9.42692e-06	-0.011219	0.0112159	0.32	-0.0111555	0.0103148	0.28
		rs2374342	C	A	21.3345	0.0582927	0.0126195	4.51617e-06	-0.00314131	0.00744322	0.67	-0.000573162	0.00684093	0.93
		rs35673018	G	A	19.6503	0.0899642	0.0202934	7.63115e-06	-0.0079983	0.0117038	0.49	-0.00772237	0.0107626	0.47
		rs504442	T	G	19.7251	0.084159	0.0189479	5.17095e-06	0.00357168	0.0111703	0.75	0.00866913	0.010271	0.4
		rs62210023	A	G	21.7392	0.0606754	0.0130125	3.13163e-06	0.00720776	0.00760827	0.34	0.00309664	0.00699492	0.66
		rs78143293	A	G	24.7884	-0.0848521	0.0170415	1.19564e-06	-0.0105034	0.00988561	0.29	-0.00493137	0.00908972	0.59
		rs79757635	C	A	19.6118	0.0758597	0.0171286	9.31859e-06	0.00624284	0.0103517	0.55	-0.00534989	0.00951643	0.57
GCST90016937	Erysipelotrichaceae	rs1074800	G	A	20.4562	-0.0492438	0.010887	6.14582e-06	-0.00277885	0.00755882	0.709999	-0.00470212	0.00694999	0.5
		rs10781552	C	T	22.6298	-0.0552212	0.0116074	2.33115e-06	-0.00612302	0.00775694	0.43	0.00115364	0.00713106	0.87
		rs17530232	A	G	21.0392	0.10305	0.0224648	2.79126e-06	-0.0100765	0.0145234	0.49	-0.0195219	0.0133515	0.14
		rs1884466	C	T	19.7569	-0.0475363	0.0106939	9.52708e-06	0.01217	0.00739605	0.1	0.0044659	0.00679864	0.51
		rs2300774	A	G	24.0903	-0.0524152	0.0106784	8.95468e-07	0.00436359	0.00736988	0.55	0.0027746	0.00677542	0.68
		rs290833	T	G	19.9399	-0.0497374	0.0111376	8.02897e-06	0.0102994	0.00751153	0.17	-0.000666283	0.0069048	0.92
		rs35161940	T	C	23.115	-0.0806041	0.0167641	1.8451e-06	-0.00833218	0.0113116	0.46	-0.00266728	0.0104005	0.8
		rs4078432	T	C	20.7202	0.0608929	0.0133764	4.23107e-06	0.0135102	0.00936135	0.15	0.00507007	0.00860555	0.56
		rs56970041	T	G	19.3826	0.0724145	0.0164471	5.40344e-06	0.0119438	0.011597	0.3	0.00911563	0.0106607	0.39
		rs62504403	C	T	28.3668	0.0681159	0.0127883	1.12264e-07	0.0137971	0.00835988	0.0990011	0.00651206	0.00768229	0.4
		rs7234058	T	C	23.7405	-0.0945759	0.0194091	9.12347e-07	-0.000757884	0.0119367	0.95	0.00141841	0.0109757	0.9
		rs7826267	G	T	17.7525	0.0839071	0.0199131	9.28453e-06	0.00603622	0.014328	0.67	0.011687	0.0131667	0.37
GCST90016938	Family XI	rs10759623	C	T	25.4212	-0.162115	0.032151	5.78309e-07	-0.0064567	0.00936122	0.49	-0.00371473	0.00860838	0.67
		rs11547158	A	G	22.6924	-0.177599	0.0372795	2.70222e-06	-0.0194183	0.0103191	0.0599998	-0.00723532	0.00948545	0.450001
		rs17379710	T	C	21.3052	-0.116383	0.0252125	3.97109e-06	0.00683993	0.0072305	0.34	0.00675647	0.00664961	0.31
		rs2155352	A	G	24.7914	-0.150538	0.0302319	6.63437e-07	-0.00590005	0.00869519	0.5	-0.00863898	0.00799662	0.28
		rs2156611	T	C	20.0653	-0.112486	0.0251099	9.42671e-06	0.00776096	0.0072266	0.28	0.0101389	0.00664478	0.13
		rs3733511	A	G	21.7922	0.128253	0.0274718	3.38556e-06	-0.00261891	0.00781773	0.74	-0.0142849	0.00718676	0.0470002
		rs488164	G	T	21.3827	-0.117998	0.025516	4.79789e-06	-0.00421075	0.00735457	0.57	-0.00291089	0.00676051	0.67
		rs697771	A	G	21.8916	-0.117677	0.0251491	3.19374e-06	-0.00758257	0.00730359	0.3	0.00785374	0.00671621	0.24
GCST90016939	Family XIII	rs10404377	A	C	20.3083	0.0503183	0.011165	6.99021e-06	0.00159451	0.00757712	0.83	0.000383484	0.00696604	0.96
		rs118170811	A	G	22.8571	0.151619	0.0317112	1.80356e-06	-0.0403819	0.0156075	0.00969996	-0.00572024	0.0143482	0.69
		rs12904405	A	G	19.5435	-0.0851896	0.0192688	7.67414e-06	0.00693559	0.0122952	0.57	0.0033022	0.0113024	0.77
		rs1887048	G	A	20.0235	0.0579979	0.0129602	9.65384e-06	-0.0148059	0.00845136	0.08	-0.0103869	0.00776871	0.18
		rs3098182	T	G	21.3133	-0.0508511	0.011014	4.04027e-06	0.00781008	0.0073134	0.29	0.00560519	0.00672283	0.4
		rs4293737	A	G	17.0673	-0.112091	0.0271305	8.38475e-06	-0.00956943	0.0195637	0.62	0.00122031	0.0179857	0.95
		rs482905	G	T	22.0005	0.0596528	0.012717	3.72349e-06	0.00868199	0.0083048	0.3	0.00737967	0.00763399	0.33
		rs6501525	A	G	23.6	0.0561559	0.0115587	1.23726e-06	-0.00213562	0.00748913	0.780001	-0.0074004	0.00688588	0.28
		rs66753613	G	A	20.3725	0.0651136	0.0144251	8.08295e-06	0.0127512	0.00892308	0.15	0.0116327	0.00820233	0.16
		rs6797051	C	T	22.1184	-0.0805985	0.0171364	4.89283e-06	-0.00431308	0.0108513	0.69	-0.012585	0.00997608	0.21
		rs7514702	T	C	21.9275	-0.0663236	0.0141626	3.91643e-06	-0.0116337	0.00940483	0.22	-0.00249987	0.00864516	0.77
GCST90016940	Lachnospiraceae	rs10402491	C	T	19.8496	0.0661701	0.014851	7.58351e-06	-0.0121829	0.0108698	0.26	-0.00201342	0.00999319	0.84
		rs11139361	C	T	20.0198	-0.0494463	0.0110503	4.26265e-06	-0.00217034	0.00741835	0.77	-0.000894354	0.00682177	0.9
		rs112040820	A	G	22.0291	0.0549584	0.0117086	2.41835e-06	-0.0146347	0.00806428	0.0700003	-0.0101647	0.0074147	0.17
		rs11841382	G	T	16.9104	-0.0718128	0.017462	9.57767e-06	-0.00429991	0.0132694	0.75	0.000589499	0.0121988	0.96
		rs1205443	A	G	19.9839	0.0501415	0.0112157	7.28836e-06	0.0042304	0.00769671	0.58	0.00369787	0.00707623	0.6
		rs12562372	G	T	23.3197	-0.0515295	0.01067	1.42945e-06	-0.00325053	0.00760084	0.67	-0.0116325	0.00698689	0.0959997
		rs12760724	A	C	20.1525	-0.0484566	0.0107934	7.26742e-06	-0.011384	0.00735374	0.12	-0.00260804	0.00675975	0.7
		rs13005175	G	A	20.6907	-0.0993483	0.0218395	8.37067e-06	-0.00577683	0.0151163	0.7	-0.00152538	0.0138931	0.91
		rs146660815	T	C	20.3537	-0.215114	0.0476778	6.53236e-06	0.0367498	0.0179459	0.0409996	0.0346722	0.0165084	0.0359998
		rs2159863	A	G	20.7035	-0.0585831	0.0128742	3.69556e-06	0.000551214	0.0088092	0.95	0.00252355	0.0080982	0.760001
		rs2910921	C	T	20.0113	-0.160302	0.035832	8.41977e-06	-0.000599111	0.0175646	0.97	0.00626349	0.0161498	0.7
		rs3127230	C	T	20.1376	-0.0503537	0.0112201	6.20326e-06	-0.00611355	0.00762956	0.42	0.00668682	0.00701395	0.34
		rs35524804	T	C	23.5334	-0.0607481	0.0125216	2.44997e-06	-0.0069393	0.00829772	0.4	-0.0103225	0.00763041	0.18
		rs7359994	C	T	20.0057	0.0503142	0.0112482	5.35895e-06	-0.00452127	0.00745848	0.54	0.00397347	0.00685697	0.56
		rs79086868	T	C	22.2991	0.0776723	0.0164472	3.01426e-06	0.0245692	0.0110672	0.0259998	0.0248942	0.0101772	0.0140001
		rs959845	T	C	20.9682	0.0493666	0.0107801	5.16952e-06	0.00313434	0.00742938	0.67	0.0024564	0.00682975	0.719999
		rs9929145	G	A	26.2783	-0.125721	0.0245233	2.83596e-07	0.0178099	0.0149401	0.23	0.0143524	0.0137385	0.3
GCST90016941	Lactobacillaceae	rs11674854	C	T	22.4352	-0.0830224	0.0175267	2.59543e-06	0.00908195	0.00738997	0.22	0.0115247	0.00679199	0.0899995
		rs16861661	G	A	25.9654	-0.193287	0.0379293	2.70128e-07	-0.00646343	0.0140733	0.649999	-0.00119339	0.0129366	0.93
		rs62314653	C	A	20.3761	0.177082	0.0392269	6.59189e-06	0.00312158	0.0158426	0.84	0.00897432	0.0145639	0.54
		rs74599091	A	G	20.3204	0.191613	0.0425039	7.6952e-06	-0.0164544	0.0161386	0.31	0.00469708	0.0148351	0.75
		rs768253	T	G	21.5669	-0.0792344	0.0170604	3.60761e-06	0.00837478	0.00730317	0.25	0.000217691	0.00671123	0.97
		rs77478751	A	G	21.4177	-0.219178	0.0473566	5.9595e-06	-0.00458149	0.0144047	0.75	-0.00568426	0.0132429	0.67
		rs921925	A	C	24.5515	0.0999419	0.0201687	5.77192e-07	-0.00808109	0.00885858	0.36	-0.00063999	0.00814416	0.94
		rs9345899	A	G	19.7714	-0.124042	0.0278946	9.44583e-06	0.0133529	0.0114905	0.25	-0.00290008	0.0105701	0.780001
GCST90016942	Methanobacteriaceae	rs10202904	G	T	26.7579	0.121754	0.0235357	3.01432e-07	0.0037547	0.00724219	0.6	0.00696872	0.00665617	0.3
		rs10424197	A	G	20.2077	0.111274	0.0247517	9.27897e-06	-0.0132567	0.00759961	0.0810009	-0.00588876	0.00698672	0.4
		rs4257531	G	A	20.3129	0.164498	0.0364959	7.44338e-06	-0.00867698	0.0106791	0.42	-0.00793552	0.00981771	0.42
		rs56131665	G	A	20.6661	0.178661	0.039298	6.17988e-06	-0.00599722	0.0120437	0.62	0.00219513	0.0110736	0.84
		rs6508769	C	T	19.8535	-0.153519	0.0344519	8.22527e-06	0.00113393	0.0100269	0.91	0.00200777	0.00921822	0.83
		rs6776814	T	C	23.4794	-0.199566	0.0411825	1.63061e-06	0.0266577	0.0121126	0.0280001	0.0283286	0.0111356	0.0109999
		rs73068003	G	T	20.2034	-0.15814	0.0351803	8.44578e-06	0.0135872	0.010796	0.21	0.0115192	0.00992381	0.25
		rs73457410	A	G	24.3126	0.21534	0.0436695	1.40854e-06	0.0153484	0.0133332	0.25	0.0279977	0.0122574	0.0219999
		rs75208022	C	T	21.7144	-0.227245	0.048763	5.92107e-06	0.017141	0.0138487	0.22	0.00748738	0.0127383	0.56
		rs894996	C	A	23.3461	0.216999	0.0449076	1.87556e-06	-0.0142062	0.0134447	0.29	-0.0122249	0.0123595	0.32
GCST90016943	Oxalobacteraceae	rs111966731	T	C	20.9487	0.204031	0.0445746	4.56321e-06	0.0180958	0.0149589	0.23	0.0126046	0.013751	0.36
		rs11246212	C	T	21.7421	-0.13607	0.0291797	4.50837e-06	0.0218002	0.0107369	0.0420001	0.0165144	0.00987429	0.0940005
		rs12002250	A	C	19.4055	0.196145	0.044523	5.53197e-06	-0.00301989	0.015698	0.85	0.000799964	0.0144356	0.96
		rs1569853	T	C	24.7102	-0.140043	0.0281704	7.45178e-07	0.0121803	0.00980129	0.21	0.00610371	0.00901619	0.5
		rs17138946	G	T	19.3849	-0.189444	0.0430248	8.09003e-06	-0.00102059	0.0153829	0.95	-0.0162621	0.0141458	0.25
		rs36057338	G	T	20.7399	0.181604	0.0398742	6.25792e-06	0.00605766	0.0142045	0.67	0.0175701	0.0130581	0.18
		rs4428215	G	A	29.8079	0.12561	0.0230053	4.87933e-08	0.0154998	0.00859713	0.0710003	0.00642084	0.00790369	0.42
		rs561239	A	G	19.861	0.105525	0.0236769	7.19383e-06	-0.0047396	0.00835672	0.57	0.00161077	0.00768668	0.83
		rs6000536	C	T	24.055	-0.118383	0.0241355	7.3872e-07	0.00579681	0.00901031	0.52	0.00267094	0.00828393	0.75
		rs62435498	C	A	20.5283	0.181521	0.0400608	7.4583e-06	0.00871717	0.0146786	0.55	0.0133588	0.0134928	0.32
		rs736744	T	C	27.7168	-0.105642	0.0200648	1.49417e-07	-0.00200479	0.00732845	0.780001	-0.00479083	0.0067391	0.48
		rs7993559	A	C	20.9715	-0.0921059	0.0201114	5.03733e-06	0.00403546	0.00735266	0.58	0.0158773	0.00675939	0.0189998
		rs80330081	A	C	19.5942	-0.18756	0.0423688	6.64003e-06	-0.00297583	0.0149017	0.84	0.0106507	0.0136989	0.44
		rs934049	G	A	21.1487	0.109751	0.0238636	4.21143e-06	0.00891186	0.00845242	0.29	0.0152984	0.00776847	0.0490004
GCST90016944	Pasteurellaceae	rs10965428	C	A	21.5584	-0.119902	0.0258219	4.29151e-06	0.00992907	0.0131621	0.450001	0.00775236	0.0121036	0.52
		rs111582866	G	A	19.7504	-0.113957	0.0256403	7.06627e-06	0.0296244	0.0117249	0.012	0.0139363	0.0107819	0.2
		rs12050685	A	G	19.3822	-0.0670948	0.015239	9.18523e-06	0.0101528	0.00728944	0.16	0.00568492	0.00670081	0.4
		rs16970009	A	G	19.0247	0.187381	0.0429572	7.31526e-06	-0.014185	0.0172881	0.41	-0.00848832	0.0158955	0.59
		rs35510	A	G	21.4526	0.122729	0.0264958	4.01578e-06	0.0204521	0.0122517	0.0949992	0.00536967	0.0112694	0.630001
		rs4822728	T	C	21.1528	0.0685479	0.0149032	4.71846e-06	-0.00541109	0.00740377	0.46	0.00512267	0.0068069	0.450001
		rs6972479	A	G	19.8751	-0.0781862	0.0175366	7.74819e-06	-0.00299541	0.00850617	0.719999	0.0155832	0.00781899	0.0460002
		rs72756943	G	A	21.305	0.13988	0.0303029	3.3522e-06	-0.0234593	0.0131041	0.0729995	-0.0131085	0.0120486	0.28
		rs73139353	A	C	21.089	-0.222573	0.0484634	8.71325e-06	-0.0103206	0.0171812	0.55	0.000378037	0.0157953	0.98
		rs76022354	C	T	23.5567	0.24289	0.0500406	1.82856e-06	-0.0173238	0.0174587	0.32	-0.00996401	0.01605	0.53
		rs78909003	T	C	23.412	-0.241159	0.0498372	2.04894e-06	0.000500422	0.0161194	0.98	-0.00125705	0.0148231	0.93
		rs9382510	C	T	26.9169	-0.0881865	0.0169965	2.476e-07	-0.00622394	0.00850244	0.46	0.00204825	0.00782137	0.79
		rs9895850	T	C	18.4943	-0.176406	0.041017	9.0826e-06	-0.00946006	0.0163079	0.56	-0.00298116	0.0149943	0.84
		rs9938097	C	T	20.2061	0.0710386	0.0158024	8.22602e-06	-0.00398693	0.00770734	0.6	-0.000747401	0.00708749	0.92
GCST90016945	Peptococcaceae	rs117452796	A	G	22.033	-0.257982	0.0549569	3.15297e-06	-0.0402302	0.0159053	0.09999	-0.0433981	0.0146262	0.00299999
		rs12144792	C	T	20.7848	0.064399	0.0141246	5.82237e-06	0.00932075	0.00733952	0.2	0.00351395	0.00674668	0.6
		rs12634826	T	G	24.0276	-0.0739885	0.0150931	1.01109e-06	-0.00791523	0.00779732	0.31	-0.0119524	0.00716839	0.0949992
		rs12992764	T	G	23.4985	0.0684213	0.0141137	1.46157e-06	0.00733527	0.00743626	0.32	-0.00628616	0.00683453	0.36
		rs150600492	A	C	21.9535	0.135774	0.0289757	2.31308e-06	-0.0128899	0.0138296	0.35	-0.00669849	0.0127137	0.6
		rs35703006	G	T	24.4448	0.0812655	0.0164355	4.94778e-07	-0.0126836	0.00888627	0.15	-0.0186327	0.00816602	0.0230001
		rs4990837	G	A	23.9871	-0.0910387	0.0185869	1.74193e-06	-4.23672e-05	0.0101326	1	0.000277291	0.00931131	0.98
		rs75430375	C	T	21.7087	-0.147941	0.0317498	3.40847e-06	-0.0261969	0.0141942	0.0649995	-0.0157124	0.0130509	0.23
		rs75898026	A	G	22.4205	-0.0821779	0.0173541	2.02209e-06	-0.0103295	0.00915653	0.26	0.0047162	0.00841771	0.58
GCST90016946	Peptostreptococcaceae	rs10805326	A	G	21.3027	-0.0566637	0.012276	4.03395e-06	-0.000360173	0.00780623	0.96	0.00286896	0.00717618	0.69
		rs117020988	C	T	24.0249	0.182411	0.0372126	1.02795e-06	-0.00112266	0.0162669	0.94	-0.0129019	0.0149527	0.39
		rs12377846	C	A	24.2568	-0.252	0.0511627	7.26256e-07	-0.0073362	0.016681	0.66	0.00290196	0.0153395	0.85
		rs12986312	T	G	20.6101	0.0571818	0.0125947	5.76713e-06	-0.000455003	0.00780903	0.95	-0.00303902	0.00717925	0.67
		rs1467258	G	A	19.9927	0.072584	0.0162321	7.89805e-06	0.0235575	0.0100977	0.02	0.00610762	0.00928428	0.51
		rs1520207	T	C	21.8387	-0.0525658	0.0112476	3.16548e-06	-0.00896969	0.00727011	0.22	-0.0021699	0.00668371	0.75
		rs4692811	C	T	25.5917	0.0642075	0.0126913	4.21124e-07	-9.80695e-05	0.008114	0.99	0.00226539	0.00745911	0.760001
		rs59865771	C	T	20.3463	-0.0573764	0.0127192	7.69024e-06	0.0197918	0.00835422	0.0179999	0.0129862	0.00768234	0.0909997
		rs59987323	C	T	22.0259	-0.0537078	0.011443	2.70085e-06	-0.0103086	0.00778606	0.19	-0.00931829	0.00715838	0.19
		rs61841503	G	A	32.4905	0.0919658	0.0161331	9.80122e-09	0.00405049	0.00953869	0.67	-0.00252261	0.00876904	0.77
		rs6721459	G	A	20.727	-0.0509823	0.0111975	5.07762e-06	0.00575403	0.00715218	0.42	0.006181	0.00657344	0.35
		rs76982728	T	C	21.6487	0.124203	0.0266923	3.24056e-06	-0.0119273	0.0157509	0.450001	-0.00684511	0.0144784	0.64
		rs77540684	T	G	18.8747	0.106725	0.0245638	8.13711e-06	0.00258817	0.0155026	0.87	0.00560724	0.0142518	0.69
		rs9573937	A	G	23.5557	-0.0693637	0.0142907	1.70589e-06	0.00110985	0.00890599	0.9	-0.00312148	0.00818738	0.7
GCST90016947	Porphyromonadaceae	rs10762312	A	G	19.4239	0.052368	0.0118814	8.70362e-06	-0.0136261	0.00829916	0.1	-0.018503	0.00762952	0.015
		rs10858364	G	T	20.9482	0.055316	0.012085	4.31062e-06	0.00330145	0.00869563	0.7	0.00161648	0.00799633	0.84
		rs17065783	A	G	23.3996	-0.059133	0.0122235	1.79349e-06	-0.0116281	0.00833281	0.16	-0.00607374	0.00766068	0.43
		rs1980561	A	G	19.7164	-0.0485289	0.0109284	8.9454e-06	-0.00707869	0.00745571	0.34	-0.0120632	0.00685376	0.0779992
		rs35233670	T	C	19.95	-0.0473576	0.010602	7.90988e-06	0.00132878	0.00725164	0.85	0.0056535	0.00666752	0.4
		rs35961441	A	C	19.4895	0.0915257	0.0207306	8.37394e-06	0.0200423	0.0129605	0.12	0.0112073	0.0119137	0.35
		rs6953849	A	G	22.6988	0.0718149	0.0150724	2.44478e-06	0.00395145	0.010203	0.7	0.0062046	0.00937871	0.51
		rs7330827	T	C	19.1376	-0.103842	0.0237355	8.04896e-06	0.0266115	0.0139071	0.0560003	0.0147194	0.0127849	0.25
		rs864093	A	C	20.1854	-0.0527939	0.0117499	9.59798e-06	-0.0148975	0.00794597	0.061	-0.0115803	0.00730465	0.11
GCST90016948	Prevotellaceae	rs12057990	C	T	19.8863	0.0589878	0.0132268	8.9747e-06	0.00719603	0.00820943	0.38	0.00115322	0.00754633	0.88
		rs12118202	T	C	26.0711	-0.0751986	0.0147265	5.5423e-07	-0.00631295	0.0087865	0.47	0.00611093	0.00807678	0.450001
		rs13069367	A	C	20.3357	-0.0539768	0.0119687	7.39486e-06	-0.0108114	0.00758223	0.15	-0.005775	0.00697065	0.41
		rs148376875	T	G	22.249	0.084515	0.0179163	2.08027e-06	-0.0139183	0.0109782	0.2	-0.00870009	0.0100927	0.39
		rs2206482	T	G	23.4613	-0.0569105	0.0117486	1.30377e-06	0.00257159	0.00720579	0.719999	0.00318825	0.00662488	0.630001
		rs2278540	G	A	20.2148	0.0554249	0.0123265	8.43587e-06	-3.08653e-05	0.0075963	1	0.0086788	0.00698359	0.21
		rs34660375	A	G	20.4285	-0.0805894	0.0178291	7.40321e-06	-0.0129491	0.0108812	0.23	-0.0172308	0.0100048	0.0850002
		rs3758087	C	T	20.4826	-0.0564199	0.0124655	8.60578e-06	-0.00652456	0.00760543	0.39	0.00327632	0.006989	0.64
		rs3860225	A	G	24.9775	0.083936	0.0167936	5.4968e-07	0.00692873	0.0103744	0.5	0.00298415	0.00953643	0.75
		rs4493272	T	C	26.271	-0.0604992	0.0118027	3.02315e-07	0.00391922	0.00732976	0.59	0.00191636	0.00673665	0.780001
		rs4685827	T	C	21.8366	-0.0679529	0.0145407	2.77192e-06	0.00413245	0.00888787	0.64	0.00670148	0.00817098	0.41
		rs7252711	G	A	20.9313	0.0740876	0.0161926	5.56583e-06	-0.00947965	0.0106709	0.37	-0.00467626	0.00981033	0.630001
		rs7975087	C	A	19.713	-0.0601448	0.0135454	7.59451e-06	-0.00392251	0.00831112	0.64	-0.0102111	0.00764474	0.18
		rs912860	A	G	22.4733	0.229046	0.0483124	9.29929e-07	-0.0139785	0.0229416	0.54	0.000949622	0.0210894	0.96
		rs9586501	G	A	21.6634	0.0592681	0.0127329	2.58988e-06	-0.0027953	0.00776769	0.719999	-0.00146478	0.00714093	0.84
		rs9958960	G	A	27.7616	-0.0914807	0.0173611	1.06324e-07	0.00777925	0.0101795	0.44	0.00213315	0.00935995	0.82
GCST90016949	Rhodospirillaceae	rs1035406	G	A	20.4816	-0.11354	0.0250863	5.84454e-06	-0.00183581	0.0112123	0.87	-0.00658094	0.0103092	0.52
		rs11591293	G	T	21.9203	0.0743184	0.0158724	2.67147e-06	-0.00810963	0.00737492	0.27	0.00371076	0.00677986	0.58
		rs13336560	C	T	19.7068	-0.0701719	0.0158061	9.17339e-06	0.00337019	0.00749268	0.649999	0.00758418	0.00689009	0.27
		rs1549633	A	C	20.8884	0.0999312	0.0218634	4.70392e-06	-0.00747676	0.0101822	0.46	-0.0113659	0.0093621	0.22
		rs1923415	A	G	19.3187	-0.0999238	0.0227326	9.63696e-06	-0.00998876	0.0108743	0.36	-0.00686416	0.0100032	0.49
		rs3754624	C	T	23.5715	0.0971389	0.0200064	1.71479e-06	-0.00312464	0.00921211	0.73	-0.0001941	0.00846669	0.98
		rs4278423	T	C	20.8056	0.107529	0.0235725	3.12018e-06	0.0032717	0.0109712	0.77	-0.00295903	0.010086	0.77
		rs55876211	C	T	21.5539	-0.0911851	0.0196395	2.86682e-06	-0.00422702	0.00925684	0.649999	-0.00244593	0.00851018	0.77
		rs61933850	G	A	20.88	0.164808	0.0360647	7.22587e-06	-0.00213758	0.0145235	0.88	-0.00812421	0.013359	0.54
		rs6679026	T	C	19.8884	0.111984	0.0251088	9.94672e-06	0.0117771	0.011688	0.31	-0.00755141	0.0107439	0.48
		rs7001029	C	T	20.1681	0.117366	0.0261324	5.34749e-06	-0.0226013	0.0123361	0.0669993	-0.0174273	0.0113362	0.12
		rs72714493	A	G	20.4117	0.0816858	0.0180791	7.3492e-06	0.000394167	0.00830734	0.96	-0.00379346	0.00763633	0.62
		rs74354280	C	T	19.8023	-0.0911896	0.0204907	6.67298e-06	-0.00177466	0.0096156	0.85	-0.00221649	0.00883952	0.8
		rs76784716	A	G	22.6624	0.136049	0.0285767	1.48988e-06	-0.0130075	0.014216	0.36	-0.0287739	0.0130656	0.0280001
		rs9813022	A	G	26.5183	-0.0842444	0.0163583	2.53122e-07	0.00402014	0.00785397	0.61	-0.00056942	0.00722048	0.94
GCST90016950	Rikenellaceae	rs10217435	C	T	20.019	-0.0883756	0.0197506	6.50759e-06	0.00115521	0.0147071	0.94	-0.0128219	0.0135244	0.34
		rs10832801	A	C	19.0026	-0.0534763	0.0122666	7.50412e-06	-0.0213102	0.0081336	0.00879995	-0.0155382	0.00748015	0.0379997
		rs1939881	G	A	26.2147	-0.105589	0.0206213	5.64378e-07	-0.0164519	0.0152435	0.28	-0.0184638	0.0140189	0.19
		rs2447496	A	G	20.2941	0.0549203	0.0121904	6.08611e-06	0.0151568	0.00838362	0.0710003	0.012198	0.00770412	0.11
		rs2833282	G	A	20.5227	0.0711137	0.0156966	4.31102e-06	-0.00693115	0.0108304	0.52	-0.0101618	0.00995541	0.31
		rs35909684	A	C	19.6992	-0.0850181	0.0191539	7.09823e-06	-0.00563815	0.0126841	0.66	-0.00883448	0.011656	0.450001
		rs36021379	A	G	20.4927	-0.0656005	0.0144903	7.19515e-06	0.0125659	0.00957685	0.19	0.00950937	0.00880314	0.28
		rs4264350	T	C	23.5104	-0.0526393	0.0108555	1.34831e-06	-0.00798084	0.00727611	0.27	-0.00433413	0.00668855	0.52
		rs59663348	G	A	20.8415	0.0570915	0.0125048	6.12238e-06	0.0175293	0.00892083	0.090004	0.00282418	0.00820261	0.73
		rs62532512	A	C	22.0416	0.0504257	0.0107399	2.76427e-06	-0.00275549	0.00724699	0.7	0.0046288	0.00666418	0.49
		rs6744030	C	T	19.6662	0.0696747	0.0157103	9.31515e-06	0.00434293	0.0107994	0.69	0.000407061	0.00992555	0.97
		rs67705352	T	G	24.7275	-0.0549688	0.0110534	6.57552e-07	0.000355798	0.00741112	0.96	0.0129578	0.00681249	0.0569994
		rs6837275	A	G	23.0189	0.0570355	0.011887	1.447e-06	0.00313218	0.00802089	0.7	0.0056712	0.00737352	0.44
		rs7242694	C	T	21.0356	-0.0618674	0.0134882	5.80711e-06	-0.00569817	0.00908764	0.53	0.00795881	0.008356	0.34
		rs74474130	T	G	21.6988	0.137747	0.0295688	3.61377e-06	-0.0150386	0.0149542	0.31	-0.0250926	0.0137468	0.0680002
		rs77885767	C	T	21.549	-0.156209	0.0336482	2.84695e-06	-0.0132574	0.0165262	0.42	-0.0129189	0.015192	0.4
		rs9389714	C	T	19.7154	-0.0636841	0.0143416	8.79063e-06	-0.0119714	0.0100674	0.23	-0.00490552	0.00926099	0.6
		rs9578457	G	A	20.0614	-0.141478	0.0315848	3.99448e-06	0.00502226	0.0159147	0.75	0.00545357	0.0146306	0.709999
		rs9603208	G	T	26.4706	0.0821173	0.0159596	1.91801e-07	-0.00467793	0.011653	0.69	-0.00345839	0.0107128	0.75
GCST90016951	Ruminococcaceae	rs10093275	T	C	20.9569	-0.0534595	0.011677	5.35229e-06	-0.000833416	0.00789723	0.92	-0.00836192	0.00725714	0.25
		rs10166469	C	T	19.6837	0.053336	0.0120209	8.52158e-06	-0.0021356	0.00823428	0.8	0.00335652	0.00756799	0.66
		rs1158100	G	A	19.9328	0.0490539	0.0109865	8.60855e-06	0.00432579	0.00744317	0.56	0.000179409	0.00683989	0.98
		rs1612733	T	C	20.8587	0.108708	0.0238006	4.22435e-06	-0.0112585	0.0158382	0.48	-0.00586944	0.0145589	0.69
		rs17376049	T	C	24.3022	0.0848534	0.0172114	7.29625e-07	0.013242	0.0112393	0.24	0.0173437	0.0103315	0.0929994
		rs2113833	C	T	22.6978	-0.169146	0.0355009	1.14464e-06	0.00276058	0.0177818	0.88	0.00551148	0.0163429	0.74
		rs3009418	A	C	19.4859	-0.0927607	0.0210123	8.6902e-06	0.00389604	0.0134778	0.77	-0.0101178	0.0123892	0.41
		rs55793120	T	C	26.9663	0.13822	0.0266152	1.44338e-07	-0.0265355	0.0155445	0.0879995	-0.00759117	0.0142982	0.6
		rs56199908	T	C	23.5811	-0.199327	0.0410444	1.66414e-06	-0.0110757	0.0155978	0.48	-0.0108006	0.0143434	0.450001
		rs76724913	T	G	19.679	0.0901053	0.0203104	9.60484e-06	-0.0279719	0.0147459	0.0580003	-0.00995854	0.0135548	0.46
GCST90016952	Streptococcaceae	rs10028567	C	T	24.076	-0.0934027	0.0190343	3.72495e-06	-6.46941e-05	0.0123742	1	0.00879448	0.0113754	0.44
		rs11110281	T	C	33.3827	-0.130554	0.0225943	1.40136e-08	-0.0139494	0.0148205	0.35	-0.00745521	0.0136322	0.58
		rs16950051	A	G	20.388	0.107008	0.0236973	5.33814e-06	0.010119	0.0147991	0.49	0.0033066	0.0136125	0.81
		rs2370083	G	T	20.8594	-0.0842751	0.0184509	4.25667e-06	-0.00642769	0.0118587	0.59	-0.0034745	0.0109013	0.75
		rs2952251	G	A	25.5266	0.0639298	0.0126525	3.72237e-07	-0.00362493	0.00814002	0.66	-0.00619304	0.00748025	0.41
		rs35344081	G	A	22.0684	0.0609349	0.0129703	2.63846e-06	0.00503985	0.00841193	0.55	0.00347365	0.00773541	0.649999
		rs4968759	A	G	23.9017	-0.0544035	0.0111271	8.91887e-07	0.00145972	0.0072613	0.84	-0.00702414	0.00667639	0.29
		rs57646748	G	A	19.6089	-0.088021	0.019876	7.88352e-06	-0.00136433	0.0140843	0.92	0.0115967	0.0129476	0.37
		rs6806351	T	C	20.8052	-0.0619209	0.0135744	6.93793e-06	-0.000573148	0.00849642	0.95	0.0067864	0.00781111	0.38
		rs72739637	A	G	23.3519	0.0927983	0.0192021	1.82163e-06	0.00665498	0.011439	0.56	-0.00344109	0.0105153	0.74
		rs77968078	G	A	19.5121	-0.0993013	0.0224788	7.93341e-06	0.0224113	0.015126	0.14	0.00242571	0.0139042	0.86
		rs7916711	A	G	19.8364	0.0959639	0.021545	6.32732e-06	-0.0215647	0.015571	0.17	-0.00309992	0.0143146	0.83
		rs957755	T	G	20.2655	-0.0642449	0.0142702	7.41515e-06	-0.00184785	0.00929964	0.84	-0.00341088	0.00854836	0.69
		rs9903102	C	A	20.2228	-0.0693015	0.0154096	4.91802e-06	-0.00758262	0.0102452	0.46	-0.00366428	0.00941993	0.7
GCST90016953	unknown family	rs11150282	T	C	24.8302	0.098235	0.0197127	7.36055e-07	0.00572384	0.00773222	0.46	0.0153487	0.00711037	0.0309999
		rs113884518	T	C	20.4434	-0.20591	0.0455376	7.7398e-06	-0.0195514	0.0156443	0.21	-0.012458	0.0143862	0.39
		rs28678345	T	C	20.4315	0.213083	0.0471377	8.05954e-06	-0.00210355	0.0169735	0.9	0.0118646	0.0156063	0.450001
		rs367480	A	G	20.4842	0.0841649	0.0185948	7.52419e-06	0.00490141	0.00729635	0.5	0.00300944	0.00671016	0.649999
		rs4129395	G	A	23.8232	0.0904264	0.0185253	1.21742e-06	-4.8063e-05	0.00721201	0.99	0.00396326	0.00663202	0.55
		rs789069	A	C	19.7223	-0.10413	0.0234459	6.5001e-06	-0.00152484	0.009614	0.87	-0.0079062	0.00883997	0.37
		rs79790072	T	C	21.4626	0.226103	0.0488017	3.5381e-06	-0.00489871	0.0154213	0.75	-0.0140506	0.014176	0.32
		rs8028558	A	G	19.5999	0.08346	0.0188504	9.78228e-06	-0.00903739	0.00730251	0.22	-0.00281991	0.00671282	0.67
		rs9864379	T	C	30.061	-0.160521	0.0292752	4.65876e-08	-0.0154946	0.0115557	0.18	-0.0105979	0.0106236	0.32
GCST90016954	unknown family	rs11779863	G	A	20.1427	-0.0772768	0.0172171	6.68852e-06	0.00905321	0.00876958	0.3	0.0116735	0.00805879	0.15
		rs12566890	T	G	18.1937	-0.103134	0.0241775	8.11204e-06	-0.0023798	0.0136747	0.86	-0.0110156	0.0125702	0.38
		rs13100746	C	T	20.0519	0.0638979	0.0142685	7.28853e-06	0.00153957	0.00736942	0.83	-0.000888181	0.00677501	0.9
		rs17235252	T	C	22.8043	-0.122002	0.0255463	2.15879e-06	0.00886115	0.0122779	0.47	0.0104263	0.011286	0.36
		rs3932485	C	T	19.5484	0.0626209	0.0141623	9.92865e-06	0.0102253	0.00731036	0.16	0.00944654	0.00672071	0.16
		rs515984	C	T	21.0751	0.0875451	0.0190685	6.61363e-06	0.00468473	0.00964526	0.630001	0.00647392	0.00886702	0.47
		rs74603314	T	C	22.2037	0.230767	0.0489701	2.27641e-06	-0.00502106	0.0170223	0.77	-0.0104971	0.015648	0.5
		rs76373661	G	A	20.0165	0.0908218	0.0202986	5.15941e-06	-0.00382787	0.0103662	0.709999	-0.000147554	0.00953006	0.99
		rs7706512	A	G	22.3684	-0.0657351	0.0138979	2.27206e-06	-0.000990433	0.00716105	0.89	0.00575517	0.00658425	0.38
		rs7801843	A	G	19.9799	-0.0869495	0.0194509	9.46891e-06	-0.0187889	0.0102426	0.0669993	-0.0111293	0.00941515	0.24
		rs7853673	A	G	19.9357	0.0624389	0.0139833	6.73256e-06	-0.000927296	0.00723738	0.9	-0.00294814	0.00665535	0.66
		rs949341	A	G	19.8899	-0.0656602	0.0147216	7.73286e-06	0.00592195	0.00760191	0.44	0.0117399	0.00699118	0.0929994
GCST90016955	unknown family	rs11251024	G	A	25.4008	0.104201	0.0206737	6.62796e-07	-0.0016041	0.00754241	0.83	0.00274272	0.33	0.341928
		rs11606187	A	G	22.4292	-0.154539	0.0326288	3.30583e-06	0.0134624	0.0121698	0.27	-0.00565666	0.1074	0.096492
		rs13385922	T	C	21.3078	0.0929494	0.0201348	3.96826e-06	0.00198228	0.00735454	0.79	-0.000845431	0.4056	0.394216
		rs166849	A	G	20.2907	-0.0911053	0.0202239	7.73891e-06	0.011986	0.00727978	0.1	0.0119242	0.6103	0.593183
		rs2172426	T	C	26.3443	0.10212	0.0198947	3.17424e-07	-0.00227793	0.00726975	0.75	0.0018278	0.5527	0.557907
		rs267959	G	A	22.2277	-0.0988612	0.0209676	2.61993e-06	0.00265271	0.00776557	0.73	0.00730603	0.6571	0.688046
		rs4383094	C	T	21.6427	-0.149188	0.0320662	4.28134e-06	0.00897248	0.0111968	0.42	0.00612707	0.9036	0.883274
		rs60583455	T	C	26.4568	0.108934	0.021177	2.59579e-07	0.00469357	0.00743498	0.53	-0.00277894	0.3757	0.374787
		rs60775321	T	C	20.2529	-0.0962425	0.0213842	7.10461e-06	0.00577418	0.00778427	0.46	0.0035764	0.3012	0.309925
		rs72671304	T	C	21.6846	0.172322	0.0370028	3.79577e-06	0.0125184	0.0134434	0.35	-0.0155219	0.0696	0.07731
		rs7911787	G	T	22.501	-0.223071	0.0470232	3.38821e-06	-0.0306229	0.0159552	0.0549997	-0.0293065	0.0656	0.053366
		rs8126061	T	C	20.4467	-0.159135	0.0351904	7.36326e-06	0.0227026	0.0133555	0.089	-6.71135e-05	0.0954	0.079043
		rs9542068	T	C	20.6217	0.0990709	0.0218149	6.52334e-06	-0.0044382	0.00806777	0.58	-0.00177093	0.3211	0.27424
GCST90016956	Veillonellaceae	rs111810795	C	T	23.0558	-0.0867108	0.0180573	1.72926e-06	0.00907625	0.0115452	0.43	0.00452059	0.0106131	0.67
		rs114889439	A	G	22.1566	-0.253809	0.0539169	6.19028e-06	0.048934	0.0188449	0.00940005	0.0482692	0.0173243	0.00530005
		rs11700976	C	A	19.5729	0.0503337	0.0113763	9.2538e-06	-0.0035682	0.00719238	0.62	-0.00156875	0.00661131	0.81
		rs12186441	G	A	21.0067	0.208096	0.0453999	4.52856e-06	0.0151306	0.0161544	0.35	0.0126096	0.0148532	0.4
		rs12741784	C	T	27.147	-0.0621452	0.0119266	1.28493e-07	-0.0145004	0.00742306	0.051	-0.00161252	0.00682348	0.81
		rs1442060	A	G	21.0136	0.0514024	0.0112125	4.50671e-06	0.00644694	0.0072612	0.37	0.00911551	0.00667514	0.17
		rs1693340	T	C	20.1442	0.0818934	0.018245	9.25273e-06	-0.0209568	0.0111623	0.0599998	-0.0023247	0.0102636	0.82
		rs2175069	G	A	21.0193	0.0526752	0.0114886	4.63554e-06	0.00288987	0.00737917	0.7	0.00309571	0.00678359	0.649999
		rs2561116	T	G	19.9575	-0.083617	0.0187159	7.88515e-06	-0.00491889	0.0118432	0.68	-0.00703311	0.0108893	0.52
		rs2585520	G	T	20.3842	-0.0904972	0.0200428	5.26926e-06	-0.011362	0.0127299	0.37	-0.0113775	0.0117028	0.33
		rs4263802	A	G	19.6468	-0.050942	0.0114921	7.45006e-06	-0.00305999	0.00728365	0.67	0.00932994	0.0066933	0.16
		rs4461038	G	A	21.5762	0.0554965	0.0119467	3.73474e-06	-0.00692407	0.00747363	0.35	-0.00138873	0.00687013	0.84
		rs4797169	T	C	20.9877	0.0587799	0.0128297	4.49345e-06	-0.0151101	0.00833827	0.0700003	-0.0117726	0.00766696	0.12
		rs61264131	A	C	18.987	0.202367	0.0464388	6.74544e-06	0.00958604	0.0187375	0.61	0.000912004	0.0172366	0.96
		rs6692542	G	A	20.4191	-0.0534397	0.0118254	8.67981e-06	0.00466584	0.00750232	0.53	0.0106886	0.00689633	0.12
		rs6909981	C	T	20.295	-0.0638696	0.0141765	5.47621e-06	0.00146515	0.0087732	0.87	0.00261871	0.00807044	0.75
		rs79535861	A	C	23.6427	0.100666	0.0207016	1.57688e-06	0.00517739	0.0123442	0.67	-0.00103833	0.0113482	0.93
		rs9345168	A	C	20.2046	-0.0509102	0.0113253	8.48887e-06	-0.00695939	0.00718389	0.33	-0.0132413	0.00660845	0.0449997
GCST90016957	Verrucomicrobiaceae	rs111862613	T	C	21.2522	0.0907065	0.0196746	3.7313e-06	0.00251662	0.00961709	0.79	0.00378858	0.008846	0.67
		rs117107102	A	G	22.4904	0.204683	0.0431572	2.91823e-06	-0.0308689	0.0176572	0.08	-0.0028288	0.0162356	0.86
		rs11729256	T	C	24.9242	0.0749798	0.0150177	6.73085e-07	-0.00151066	0.00814987	0.85	-0.00608461	0.00749209	0.42
		rs12908520	G	A	22.3502	0.0619104	0.0130946	2.15139e-06	0.0151327	0.00725722	0.0369999	0.00410047	0.00667119	0.54
		rs2602429	T	C	22.7782	-0.0745516	0.0156195	2.69942e-06	0.00506416	0.00873362	0.56	0.00147764	0.00803123	0.85
		rs4242783	A	G	21.696	-0.0687992	0.0147694	2.75442e-06	-0.00215072	0.00814224	0.79	0.00336596	0.00748527	0.649999
		rs4936098	G	A	22.7718	-0.0648691	0.0135928	1.1293e-06	0.00317177	0.00745263	0.67	-0.000925613	0.0068539	0.89
		rs61779207	G	A	20.4559	-0.0758811	0.0167762	6.63025e-06	-0.0112434	0.00934613	0.23	-0.0085027	0.00859121	0.32
		rs74542928	T	C	22.4885	0.112124	0.0236422	1.64611e-06	0.0114567	0.011948	0.34	0.0039994	0.0109836	0.719999
		rs9349825	A	G	22.9156	-0.0704354	0.0147128	2.51287e-06	-0.0193019	0.00819829	0.0189998	-0.0104898	0.00754159	0.16
		rs941682	G	A	19.2932	-0.0631526	0.0143767	9.5812e-06	-0.00506038	0.00810948	0.53	0.000299767	0.00745572	0.97
GCST90016958	Victivallaceae	rs11671100	A	C	20.9671	-0.160034	0.0349472	4.08037e-06	0.0045108	0.00930837	0.630001	0.0105761	0.00855767	0.22
		rs11764871	G	T	24.5384	0.127099	0.025656	7.4929e-07	0.00210237	0.0078808	0.79	-0.000534338	0.00724414	0.94
		rs2944282	T	C	23.3457	-0.124197	0.0257026	1.56603e-06	-0.0127883	0.00785883	0.1	-0.00791057	0.00722394	0.27
		rs34962571	A	C	19.9599	-0.186945	0.0418412	6.24827e-06	-0.00691616	0.0122776	0.57	0.00375625	0.0112932	0.74
		rs4396289	C	T	28.086	-0.152918	0.0288525	1.53784e-07	0.0109975	0.00959208	0.25	0.00142204	0.00882146	0.87
		rs61702987	T	C	23.5184	0.145501	0.0300007	3.07921e-06	0.00157123	0.00913031	0.86	0.00651556	0.0083915	0.44
		rs62570196	C	T	25.9498	-0.246101	0.0483077	2.69855e-07	-0.00731916	0.0131453	0.58	-0.00557354	0.0120882	0.64
		rs6545794	A	G	23.2121	-0.197786	0.0410495	5.97008e-07	0.0239825	0.0141732	0.0909997	0.00821296	0.0130263	0.53
		rs67832247	C	T	21.4371	-0.123489	0.0266695	3.23802e-06	-0.0033396	0.00829789	0.69	0.000244073	0.00762644	0.97
		rs7077363	G	A	21.8837	0.148942	0.0318366	2.83374e-06	-0.00915752	0.00968071	0.34	0.00757211	0.00889961	0.39
		rs7314815	G	A	20.0763	0.101088	0.0225594	6.40088e-06	-0.00710594	0.00717351	0.32	0.0033601	0.00659835	0.61
		rs7627405	C	T	19.8065	-0.134158	0.0301427	8.19426e-06	0.00191306	0.00946865	0.84	-0.00566213	0.00870491	0.52
GCST90016959	Actinomyces	rs34583783	G	T	22.234	0.126596	0.0268461	4.48528e-06	-0.00341247	0.0115725	0.77	0.00145977	0.0106455	0.89
		rs35011108	A	G	20.6382	0.232634	0.0512044	6.33826e-06	0.0120642	0.0167556	0.47	0.0285719	0.0154134	0.064
		rs4073240	G	A	20.0611	0.0749687	0.0167368	7.94273e-06	0.00256644	0.00734909	0.73	0.00580329	0.00676041	0.39
		rs4146653	G	A	21.1565	0.0985224	0.0214182	4.49645e-06	0.00714619	0.00935827	0.450001	0.0116059	0.00860318	0.18
		rs71315246	A	G	19.5629	-0.0969809	0.021925	9.82969e-06	-0.000985223	0.0098611	0.92	-0.00270441	0.00906571	0.77
		rs7915461	C	T	21.8514	-0.18776	0.0401636	5.91984e-06	-0.0233791	0.0148249	0.11	0.0128552	0.0136287	0.35
GCST90016960	Adlercreutzia	rs11604400	C	T	19.0576	-0.102524	0.0234834	9.74473e-06	-0.00874431	0.0112858	0.44	-0.00515982	0.0103791	0.62
		rs13231526	C	A	21.1205	0.143237	0.0311654	4.8136e-06	-0.0237956	0.0135011	0.0779992	-0.0152299	0.0124104	0.22
		rs2717140	C	T	22.5448	-0.119225	0.0251081	2.04593e-06	-0.0053741	0.0115583	0.64	-0.00498801	0.0106277	0.64
		rs55719207	G	A	19.5742	-0.0699243	0.0158036	9.60506e-06	-0.0100236	0.00722955	0.17	-0.00233743	0.00664642	0.73
		rs6664405	T	C	20.4483	-0.0953084	0.0210752	5.2342e-06	0.017138	0.00989363	0.0830004	0.0140361	0.00909448	0.12
		rs7680684	T	C	24.3674	0.083381	0.0168901	9.769e-07	-0.00635683	0.00788387	0.42	-0.00902531	0.00724756	0.21
		rs9490822	C	T	22.2261	-0.0734512	0.0155789	2.54419e-06	-0.0131024	0.00723361	0.0700003	-0.00742905	0.00665418	0.26
		rs9915817	C	T	19.8077	-0.0749219	0.016833	8.21675e-06	0.00255608	0.00779184	0.74	0.00120908	0.0071642	0.87
GCST90016961	Akkermansia	rs111862613	T	C	21.4459	0.0911199	0.0196748	3.39234e-06	0.00251662	0.00961709	0.79	0.00378858	0.008846	0.67
		rs117107102	A	G	22.4236	0.204406	0.0431629	3.01141e-06	-0.0308689	0.0176572	0.08	-0.0028288	0.0162356	0.86
		rs11729256	T	C	24.9668	0.0750473	0.0150184	6.58385e-07	-0.00151066	0.00814987	0.85	-0.00608461	0.00749209	0.42
		rs12908520	G	A	22.2477	0.061772	0.0130954	2.2648e-06	0.0151327	0.00725722	0.0369999	0.00410047	0.00667119	0.54
		rs2602429	T	C	22.7664	-0.0745352	0.0156201	2.71569e-06	0.00506416	0.00873362	0.56	0.00147764	0.00803123	0.85
		rs4242783	A	G	21.5342	-0.0685454	0.0147701	2.99799e-06	-0.00215072	0.00814224	0.79	0.00336596	0.00748527	0.649999
		rs4936098	G	A	22.8073	-0.0649225	0.0135934	1.1036e-06	0.00317177	0.00745263	0.67	-0.000925613	0.0068539	0.89
		rs61779207	G	A	20.5475	-0.0760539	0.0167769	6.32121e-06	-0.0112434	0.00934613	0.23	-0.0085027	0.00859121	0.32
		rs74542928	T	C	22.6868	0.112623	0.0236434	1.4802e-06	0.0114567	0.011948	0.34	0.0039994	0.0109836	0.719999
		rs9349825	A	G	22.8524	-0.0703407	0.0147133	2.59884e-06	-0.0193019	0.00819829	0.0189998	-0.0104898	0.00754159	0.16
		rs941682	G	A	19.378	-0.0632957	0.0143777	9.17128e-06	-0.00506038	0.00810948	0.53	0.000299767	0.00745572	0.97
GCST90016962	Alistipes	rs1107244	G	A	19.6336	0.0758558	0.0171182	3.59062e-06	-0.00839047	0.0127781	0.51	-0.00613026	0.0117471	0.6
		rs11769002	G	A	23.3649	-0.0528793	0.0109389	1.44961e-06	-9.60424e-05	0.00733569	0.99	0.00388192	0.00674306	0.56
		rs11958296	A	G	20.2059	-0.0981222	0.0218272	9.29566e-06	0.00988723	0.0136149	0.47	0.0133069	0.0125182	0.29
		rs12990744	C	T	20.1527	-0.0776618	0.0172986	8.20729e-06	0.00867525	0.0112178	0.44	0.00017257	0.0103101	0.99
		rs1689282	A	C	20.8296	-0.0520061	0.0113942	5.27582e-06	-0.0101695	0.00761191	0.18	-0.0133251	0.00699976	0.0569994
		rs2290844	C	T	18.0393	0.0813969	0.0191632	9.10144e-06	0.0227867	0.0135482	0.0929994	0.0132675	0.0124551	0.29
		rs2450745	A	C	19.0041	-0.080524	0.0184702	7.11836e-06	-0.00574499	0.0126001	0.649999	-0.00892818	0.0115788	0.44
		rs2875322	C	T	19.5347	0.0580945	0.0131432	8.77708e-06	0.00430255	0.00885853	0.630001	0.013416	0.00814684	0.1
		rs34417064	A	G	20.3411	-0.048202	0.0106868	7.00745e-06	-0.00223591	0.0071923	0.760001	-0.0102426	0.00661296	0.12
		rs4810359	A	G	19.924	-0.0652428	0.0146155	7.4967e-06	0.00311212	0.00977506	0.75	-2.62533e-05	0.00898703	1
		rs62576416	T	C	20.1528	0.0492647	0.0109733	7.50361e-06	0.00301796	0.00733108	0.68	0.0106001	0.00674151	0.12
		rs67705352	T	G	23.059	-0.0532404	0.0110864	1.65124e-06	0.000355798	0.00741112	0.96	0.0129578	0.00681249	0.0569994
		rs7129639	A	C	22.9451	0.0524955	0.0109584	1.78423e-06	-0.00304974	0.0073907	0.68	-0.00968486	0.00679694	0.15
GCST90016963	Allisonella	rs1901739	G	T	21.6786	-0.115769	0.0248626	3.58798e-06	-0.00140329	0.00722008	0.85	0.00386899	0.00663853	0.56
		rs35110698	T	C	20.7945	-0.146322	0.0320852	5.72321e-06	0.0100317	0.00966521	0.3	0.00576612	0.00889026	0.52
		rs35778461	C	T	24.3567	0.146679	0.0297186	1.20629e-06	-0.00499608	0.00914419	0.58	-0.0158632	0.00840881	0.0589997
		rs594561	T	C	19.8822	-0.112231	0.0251681	9.41109e-06	-0.00800405	0.00718805	0.27	-0.0151982	0.00661057	0.0219999
		rs602075	G	A	32.3695	-0.168974	0.0296976	3.56574e-08	0.00364066	0.00818433	0.66	0.00200394	0.00752614	0.79
		rs6742198	A	G	22.2072	-0.149152	0.0316484	3.34511e-06	-0.00966441	0.0087972	0.27	-0.00379205	0.00808535	0.64
		rs76904847	G	A	19.6702	0.148523	0.0334857	6.08751e-06	0.00328016	0.00945699	0.73	0.0065873	0.00869299	0.450001
		rs7898615	T	G	20.2116	0.167966	0.0373586	8.87279e-06	-0.00877337	0.0107957	0.42	0.00293961	0.0099246	0.77
GCST90016964	Alloprevotella	rs12675596	G	T	25.1101	0.145669	0.0290678	9.63718e-07	0.00511863	0.00832043	0.54	0.00956563	0.00764604	0.21
		rs2154444	G	T	20.0153	-0.138234	0.0308961	8.36758e-06	-0.00592903	0.00903043	0.51	-0.0187596	0.00830086	0.0239999
		rs34619204	G	A	20.5252	-0.156037	0.0344392	8.84199e-06	0.0051911	0.00908041	0.57	-0.00447522	0.00834681	0.59
		rs4364940	A	G	20.0642	0.126418	0.0282207	8.58361e-06	0.00719419	0.0081336	0.38	0.000761107	0.00747661	0.92
		rs4680035	G	A	21.2471	0.119599	0.0259446	4.99057e-06	0.00420564	0.0072274	0.56	0.00795124	0.00664444	0.23
		rs58212166	A	G	20.2246	-0.161506	0.0359102	7.93615e-06	-0.00737127	0.0104521	0.48	0.00279431	0.00960852	0.77
GCST90016965	Anaerofilum	rs10794359	C	T	22.5913	0.0953524	0.02006	2.23496e-06	0.00586477	0.0073454	0.42	0.00812744	0.00675528	0.23
		rs1563175	A	C	20.8809	0.0923834	0.0202157	5.53847e-06	0.00249167	0.00725512	0.73	0.000346159	0.00666805	0.96
		rs17012738	T	G	20.3525	0.0903417	0.0200239	7.24169e-06	0.004856	0.00722028	0.5	0.00707604	0.00663603	0.29
		rs17096874	C	T	22.0677	-0.126337	0.0268919	2.86029e-06	-0.0122175	0.0096673	0.21	-0.0115747	0.0088868	0.19
		rs356049	G	A	20.9336	0.132603	0.0289802	6.55843e-06	0.0112866	0.0103721	0.28	0.00241673	0.0095366	0.8
		rs4244069	A	G	20.1942	0.146775	0.0326594	9.81206e-06	0.0101127	0.0115446	0.38	-0.000341112	0.010619	0.97
		rs4506496	A	G	23.452	-0.10309	0.0212861	1.48659e-06	0.0134444	0.00764043	0.0779992	0.00196039	0.00702328	0.780001
		rs712981	A	C	24.6572	0.10076	0.0202902	6.83109e-07	0.00869974	0.0072966	0.23	0.00442691	0.00670806	0.51
		rs79598899	C	T	26.1124	0.182586	0.0357284	3.74731e-07	-0.0123631	0.0131396	0.35	-0.00523933	0.0120764	0.66
		rs816292	T	C	26.2843	-0.113003	0.02204	2.6404e-07	-0.00691758	0.00815656	0.4	-0.00272821	0.00750257	0.719999
		rs9299345	T	C	20.3463	-0.1364	0.0302372	8.04304e-06	-0.0153454	0.0104823	0.14	-0.0170057	0.00963931	0.0779992
GCST90016966	Anaerostipes	rs10502061	A	G	18.9415	0.0835752	0.0192017	7.93542e-06	0.0117759	0.012962	0.36	0.0170662	0.0119207	0.15
		rs2014785	T	C	21.1219	0.0515687	0.0112199	4.68058e-06	0.00401465	0.00748319	0.59	0.00854833	0.0068796	0.21
		rs2396460	C	T	21.8938	0.0512653	0.0109555	2.91092e-06	0.00407673	0.00726271	0.57	0.00358905	0.00667503	0.59
		rs2804244	G	A	22.8789	0.053089	0.0110983	2.04052e-06	0.00502174	0.00715898	0.48	0.00249264	0.00658135	0.7
		rs3900776	G	A	21.6717	-0.110013	0.0236302	2.74764e-06	0.0320285	0.013982	0.0219999	0.0479855	0.0128576	0.000189998
		rs60983350	G	A	21.4465	-0.0539901	0.0116575	4.42059e-06	0.00622101	0.0081417	0.44	0.000845371	0.00748588	0.91
		rs62157625	T	C	22.784	0.088573	0.0185548	1.44907e-06	-0.00786965	0.01136	0.49	-0.0262396	0.0104408	0.012
		rs62215703	G	A	22.2568	0.0644965	0.0136702	1.9777e-06	0.00797407	0.00882193	0.37	0.0053737	0.00810921	0.51
		rs6474958	G	A	19.9319	0.0500065	0.0112001	6.74481e-06	-0.00352237	0.00727254	0.630001	-0.000206093	0.00668768	0.98
		rs6726833	C	A	21.4602	-0.0877497	0.0189408	3.32216e-06	-0.00765288	0.0137378	0.58	0.00515443	0.0126261	0.68
		rs6854026	C	T	21.729	0.0508482	0.0109075	3.1958e-06	0.00445314	0.00716207	0.53	0.0134802	0.00658402	0.0409996
		rs7193624	T	C	24.7997	-0.0750642	0.0150723	5.35476e-07	-0.00815006	0.0100333	0.42	-0.000822788	0.00922639	0.93
		rs78735375	A	C	20.2596	-0.137429	0.0305304	5.33384e-06	0.00512466	0.0157556	0.74	0.000276037	0.014485	0.98
GCST90016967	Anaerotruncus	rs10150232	A	G	20.6194	0.0567088	0.0124877	6.67667e-06	5.91717e-05	0.00789676	0.99	-0.00612665	0.00725921	0.4
		rs11018566	A	G	18.2699	-0.156465	0.0366032	6.13705e-06	-0.00564356	0.0174797	0.75	-0.00470024	0.0160754	0.77
		rs115414803	A	C	20.666	-0.144356	0.0317524	6.83471e-06	-0.00701102	0.0166539	0.67	-0.0205376	0.0153098	0.18
		rs1272208	T	G	22.1983	0.0611743	0.0129831	4.27986e-06	0.0028018	0.00843097	0.74	0.0057772	0.00775295	0.46
		rs1431492	C	T	20.0721	-0.0654996	0.0146188	7.35563e-06	-0.016977	0.00950941	0.0739997	-0.0235076	0.00874238	0.00719996
		rs17734739	T	C	19.6	0.0660052	0.014908	7.4278e-06	0.00357446	0.00944693	0.709999	-0.00563536	0.0086825	0.52
		rs34449434	A	C	19.2051	-0.0497004	0.0113402	9.85054e-06	0.0207683	0.00770676	0.00700003	0.0144357	0.00708884	0.0420001
		rs4669806	G	T	21.9585	0.0576389	0.0122994	2.42058e-06	0.00167627	0.00804883	0.84	0.0093427	0.00739754	0.21
		rs6494922	A	G	19.9347	0.0903106	0.0202257	6.62369e-06	-0.038538	0.0134341	0.00409996	-0.00837348	0.0123493	0.5
		rs6563550	T	C	24.6251	0.0877135	0.0176745	2.34515e-07	-0.00858484	0.0127833	0.5	-0.00609424	0.0117518	0.6
		rs7155595	C	A	20.5718	0.0539336	0.0118903	7.54988e-06	-0.00116113	0.00767834	0.88	0.00187611	0.00705842	0.79
		rs8005030	C	T	22.1295	0.0554447	0.0117854	2.28297e-06	-0.0100678	0.00770795	0.19	-0.00685993	0.00708564	0.33
		rs9347879	T	C	20.9847	0.050618	0.011049	4.22328e-06	0.0033908	0.00716618	0.64	-0.00123941	0.00659215	0.85
GCST90016968	Bacteroides	rs11585893	A	G	25.1716	-0.0740746	0.0147633	1.79511e-06	0.00295459	0.0104605	0.780001	0.00479816	0.00961558	0.62
		rs13207588	A	G	20.362	-0.059205	0.0131195	7.48497e-06	0.00215262	0.00877859	0.81	-0.00232182	0.0080754	0.77
		rs1340391	T	C	20.0372	-0.0592004	0.0132244	6.73008e-06	0.00108288	0.00895785	0.9	-0.00585173	0.00823429	0.48
		rs17619981	T	G	22.191	0.0880978	0.0187002	2.68683e-06	0.00714263	0.0118398	0.55	-0.00804649	0.0108849	0.46
		rs2023437	T	C	21.7766	-0.0782325	0.0167634	5.01822e-06	0.0173922	0.0114349	0.13	0.0158513	0.0105117	0.13
		rs66474973	G	T	24.3995	0.0812515	0.0164479	6.80973e-07	0.0061152	0.0110848	0.58	0.00769209	0.0101911	0.450001
		rs66710942	T	C	20.6415	-0.0488038	0.0107412	5.8626e-06	-0.00389031	0.00732064	0.6	-0.00621646	0.00673016	0.36
		rs6795673	C	T	26.1796	0.0538565	0.0105251	3.37909e-07	0.00581538	0.0071967	0.42	-0.000995354	0.00661621	0.88
		rs9507307	C	T	21.9093	0.0604456	0.0129128	2.12711e-06	-0.016484	0.00907733	0.0690001	-0.00842355	0.0083449	0.31
GCST90016969	Barnesiella	rs11155559	T	C	20.15	0.0956023	0.0212961	8.91908e-06	-0.00103455	0.0123961	0.93	-0.0179118	0.0114032	0.12
		rs113258194	A	G	21.3708	0.098992	0.0214121	7.31122e-06	0.0227308	0.0133233	0.0879995	0.0182629	0.0122452	0.14
		rs12909713	C	T	21.045	-0.0550716	0.0120039	4.94527e-06	-0.00113629	0.0072373	0.88	0.000563254	0.00665288	0.93
		rs13242616	C	T	22.4562	0.0583747	0.0123176	2.29018e-06	-0.021078	0.00762158	0.00569994	-0.0170114	0.00700586	0.015
		rs199035	G	A	21.8387	0.0559495	0.0119716	3.00296e-06	0.0106288	0.00718373	0.14	0.0180407	0.00660829	0.00629999
		rs2276875	A	G	24.96	-0.0697176	0.0139537	4.65029e-07	-0.00196517	0.00827773	0.81	-0.00344598	0.00760963	0.649999
		rs2428166	G	A	24.1747	-0.165859	0.0337309	8.50883e-07	-0.0271466	0.0155488	0.0810009	-0.0172356	0.0143033	0.23
		rs35177866	A	G	23.2638	0.0917125	0.0190133	2.94761e-06	0.00932207	0.0110434	0.4	0.00331569	0.0101527	0.74
		rs60316894	C	T	23.264	-0.121478	0.025184	1.19064e-06	-0.019058	0.0151538	0.21	0.00150445	0.0139388	0.91
		rs62251337	G	A	21.382	0.0690763	0.0149374	4.2416e-06	-0.0137218	0.0085999	0.11	-0.0161044	0.00790623	0.0420001
		rs72684847	T	C	20.2919	-0.114369	0.0253873	6.76176e-06	0.0147553	0.0148784	0.32	0.01558	0.0136775	0.25
		rs76181748	C	T	20.5724	-0.0778559	0.017164	6.77657e-06	0.008832	0.0103319	0.39	0.00297382	0.00949447	0.75
		rs77455852	T	G	20.7697	-0.0891491	0.0195601	3.16352e-06	-0.00817629	0.0109265	0.450001	-0.00524593	0.0100464	0.6
		rs79795328	A	G	21.5244	-0.0818645	0.0176441	4.23302e-06	0.00107915	0.0105549	0.92	-0.00754969	0.009703	0.44
GCST90016970	Bifidobacterium	rs12022129	A	G	19.8694	-0.0619356	0.0138937	7.9965e-06	-0.00876744	0.00894927	0.33	-0.00199084	0.0082264	0.81
		rs2491158	A	G	19.8767	-0.0712624	0.015983	8.04711e-06	0.0093913	0.00924584	0.31	0.00883626	0.00849982	0.3
		rs2686790	C	T	20.062	-0.070741	0.0157926	7.49894e-06	0.014238	0.0101289	0.16	0.000105786	0.0093106	0.99
		rs4957061	T	C	20.694	0.0534239	0.0117431	5.77936e-06	-0.00486655	0.00725168	0.5	-0.000146443	0.00666758	0.98
		rs540489	T	G	21.1179	-0.0637641	0.0138746	5.19457e-06	-0.012395	0.00851049	0.15	-0.0127061	0.00782496	0.1
		rs55888705	A	G	20.3359	0.0546319	0.0121139	6.67022e-06	-0.0083659	0.00744898	0.26	-0.0138839	0.00684777	0.0430002
		rs5746486	T	C	19.7005	-0.0536216	0.0120801	8.99953e-06	0.00446211	0.0075108	0.55	0.00176121	0.00690531	0.8
		rs62181700	G	A	22.6622	-0.0624643	0.0131205	2.17245e-06	-0.00778784	0.00796962	0.33	0.00230859	0.00732473	0.75
		rs7322849	T	C	31.0306	0.112428	0.0201813	1.08368e-08	-0.00396307	0.015816	0.8	0.0104961	0.0145399	0.47
		rs73797465	T	G	20.7667	-0.0953566	0.0209236	4.38157e-06	-0.0189655	0.0146403	0.2	0.00638167	0.013461	0.64
		rs75344046	C	T	21.085	0.232354	0.0505979	4.86351e-06	0.0406746	0.017813	0.0219999	0.0320784	0.0163739	0.05
		rs857444	C	T	21.2046	0.0558234	0.0121219	3.571e-06	0.00139976	0.00749717	0.85	0.0101346	0.00689663	0.14
GCST90016971	Bilophila	rs11069458	C	T	19.2901	0.0680947	0.015503	7.71543e-06	-0.00390971	0.00957442	0.68	-0.0102743	0.00880188	0.24
		rs1241171	G	A	21.2781	-0.0692654	0.0150148	4.24033e-06	0.0120726	0.00874238	0.17	0.0056345	0.00803622	0.48
		rs1571225	T	C	23.4802	-0.0826826	0.0170621	1.1229e-06	-0.0175117	0.0104805	0.0949992	-0.0117959	0.00963765	0.22
		rs1969927	A	G	19.7807	-0.0564589	0.0126935	9.07215e-06	-0.00152721	0.00732961	0.83	-0.00539551	0.00674193	0.42
		rs2728491	T	G	20.2384	0.0627416	0.0139456	6.33257e-06	0.00496074	0.00800261	0.54	-0.00255628	0.00735611	0.73
		rs3827020	C	T	22.7626	0.0766479	0.0160642	1.78875e-06	0.00783024	0.00962339	0.42	0.00693118	0.00884758	0.43
		rs4798126	G	A	19.03	0.073288	0.016799	7.14661e-06	0.00251623	0.0103517	0.81	-0.00369484	0.0095183	0.7
		rs542415	T	C	21.1445	-0.0613623	0.0133436	4.70945e-06	-0.00227254	0.00761403	0.77	-0.00688938	0.00699918	0.32
		rs60178956	G	A	19.4996	-0.0624818	0.0141485	8.0562e-06	0.00832423	0.00823816	0.31	-0.000818357	0.00757045	0.91
		rs6793291	A	C	21.762	-0.112729	0.0241633	3.11322e-06	0.0118293	0.012195	0.33	0.00820539	0.0112113	0.46
		rs72676854	T	C	21.004	0.123209	0.026882	5.62264e-06	0.0156462	0.0145811	0.28	0.0233039	0.0133992	0.0819993
		rs7802841	A	C	23.6778	-0.0670097	0.0137701	1.76954e-06	0.00293244	0.00776347	0.709999	0.00588234	0.00713628	0.41
		rs9899990	A	G	19.2805	-0.102702	0.0233878	9.06692e-06	-0.012233	0.0133161	0.36	-0.00525138	0.0122435	0.67
GCST90016973	Butyricicoccus	rs10084203	G	A	19.7885	-0.0549699	0.0123563	8.58638e-06	-0.00219371	0.008284	0.79	-0.00831758	0.00761368	0.27
		rs12034718	G	A	19.6398	-0.0701199	0.0158213	9.57679e-06	0.00388044	0.0101377	0.7	0.0107242	0.00931882	0.25
		rs12585793	T	C	21.5548	-0.262206	0.0564729	5.79189e-06	-0.000791398	0.0178948	0.96	0.0085363	0.0164509	0.6
		rs2017189	T	G	21.1447	0.0506956	0.011024	3.87258e-06	-0.0082093	0.00727469	0.26	-0.00755629	0.00668754	0.26
		rs4962426	T	G	20.4004	-0.0614216	0.0135979	7.38482e-06	-0.00110918	0.00864002	0.9	-0.0010926	0.00794288	0.89
		rs56221232	T	C	24.4631	0.0828027	0.0167401	7.61939e-07	0.00523338	0.0111455	0.64	-0.00678685	0.0102436	0.51
		rs62478070	T	G	20.4856	0.224039	0.0494959	5.93772e-06	0.0336001	0.0162311	0.0379997	0.0342443	0.0149198	0.0219999
		rs7322368	C	T	19.8308	-0.0815733	0.0183167	5.51785e-06	-0.00235462	0.0122751	0.85	-0.00708034	0.0112847	0.53
GCST90016974	Butyricimonas	rs11228830	A	G	20.5438	0.135265	0.0298411	6.55164e-06	-0.0195228	0.0141012	0.17	-0.00276961	0.0129683	0.83
		rs113054641	G	A	27.8383	-0.144881	0.0274574	1.73696e-07	-0.00406919	0.0143976	0.780001	0.0152407	0.0132344	0.25
		rs12304031	G	A	19.2082	-0.0862781	0.0196846	6.7007e-06	-0.00592372	0.0107435	0.58	-0.00768448	0.00988212	0.44
		rs12458763	A	C	20.4892	0.122037	0.0269587	6.36649e-06	0.012191	0.0136579	0.37	0.00820942	0.0125583	0.51
		rs1862649	G	A	20.7744	0.113124	0.0248176	4.76255e-06	0.0192483	0.012677	0.13	0.0115825	0.0116574	0.32
		rs2114713	G	T	20.3586	0.062721	0.0138998	6.87717e-06	0.00239361	0.0072741	0.74	-0.00648303	0.00668671	0.33
		rs62130338	A	G	21.4086	0.0732608	0.0158324	3.89807e-06	0.00594524	0.00870761	0.49	0.0149516	0.00800536	0.0619998
		rs62390301	T	C	24.9119	-0.0872983	0.0174893	7.41908e-07	-6.02942e-05	0.00900945	0.99	-0.0026733	0.00828377	0.75
		rs7083431	A	C	23.7217	0.0703539	0.0144439	8.85462e-07	0.00220704	0.00753109	0.77	-0.00732021	0.00692343	0.29
		rs71428626	G	T	21.1037	-0.133188	0.0289905	4.80408e-06	0.00235919	0.0143761	0.87	-0.00971168	0.0132128	0.46
		rs78453362	A	G	20.8841	-0.14948	0.0327073	4.05807e-06	0.01416	0.0163455	0.39	0.0257362	0.015027	0.0870001
		rs9657374	C	T	21.1029	0.0680719	0.0148172	4.5036e-06	0.0290702	0.00778288	0.000189998	0.0229717	0.00715206	0.00129999
GCST90016975	Butyrivibrio	rs1007475	G	T	20.4173	0.118065	0.0261271	7.92319e-06	-0.0020307	0.00774638	0.79	0.00134597	0.00712588	0.85
		rs11761679	T	C	23.1672	0.154775	0.0321539	2.20232e-06	-0.00591731	0.00960906	0.54	-0.00221536	0.00883278	0.8
		rs142855850	A	G	20.1098	0.205013	0.0457138	6.85536e-06	-0.000782291	0.0118424	0.95	-0.011728	0.0108869	0.28
		rs16934069	T	C	19.958	-0.133784	0.0299444	8.85911e-06	-0.000948237	0.00897301	0.92	0.00101945	0.0082514	0.9
		rs16941336	C	T	22.6368	0.127488	0.0267936	1.53183e-06	0.0144001	0.00811358	0.0759994	0.00659017	0.00746002	0.38
		rs17163238	G	A	20.7994	0.140987	0.0309117	5.51201e-06	-0.000490395	0.00889616	0.96	0.00272563	0.0081796	0.74
		rs4537857	T	C	22.7851	-0.12459	0.0260992	1.80194e-06	0.00226633	0.00780644	0.77	0.00685409	0.00717656	0.34
		rs486484	A	G	20.3769	-0.108349	0.0240008	6.61089e-06	-0.0041418	0.00718014	0.56	-0.00537445	0.0066013	0.42
		rs4928024	G	A	20.1341	0.17471	0.0389333	8.18634e-06	0.0203406	0.012344	0.0990011	0.0189933	0.0113484	0.0940005
		rs72723662	C	T	24.8654	0.224078	0.0449336	7.86249e-07	0.00658134	0.0129076	0.61	0.0294051	0.0118655	0.0129999
		rs74622183	A	G	22.0367	-0.201027	0.0428204	2.45748e-06	0.0449467	0.013315	0.000739997	0.0279822	0.01224	0.0219999
		rs77356209	T	C	20.1336	0.216874	0.0483299	6.66423e-06	0.0286959	0.0147641	0.0519996	0.0141696	0.0135754	0.3
		rs7752361	G	A	24.6819	0.11923	0.0239975	7.69113e-07	0.00522243	0.00721097	0.47	0.0061263	0.00663335	0.36
		rs7763512	A	G	22.371	-0.119846	0.0253367	3.10656e-06	-0.00244067	0.0073035	0.74	-0.000192428	0.00671847	0.98
		rs9349693	G	A	20.6074	-0.117973	0.0259861	5.54958e-06	-0.00748842	0.00783751	0.34	-0.010025	0.0072097	0.16
GCST90016976	Candidatus	rs10090365	G	A	21.2519	0.0834413	0.0180989	4.17311e-06	-0.0113185	0.00717776	0.11	7.44397e-05	0.00659599	0.99
		rs10108780	A	G	21.584	-0.092834	0.0199807	3.64083e-06	0.0031359	0.00791334	0.69	0.00466175	0.00727195	0.52
		rs10809135	C	T	20.9407	-0.0834858	0.0182426	5.4718e-06	0.00275431	0.0072082	0.7	0.0034546	0.00662852	0.6
		rs36155147	T	C	18.968	-0.104966	0.0240995	5.4114e-06	-0.0104127	0.0096599	0.28	-0.0155318	0.00887951	0.08
		rs4294381	C	T	23.4126	-0.112197	0.023186	1.36848e-06	-0.00473857	0.00896462	0.6	-0.0157161	0.00824051	0.0560003
		rs4678258	T	C	20.9088	0.0986136	0.0215646	5.53184e-06	0.0181777	0.00861646	0.0350002	0.0102305	0.00792146	0.2
		rs6489992	A	G	20.1894	-0.0840437	0.0187031	7.88787e-06	0.00945534	0.00740954	0.2	0.0117911	0.00681545	0.0840001
		rs6494306	A	G	20.4708	-0.0969304	0.0214221	5.80056e-06	0.0257418	0.00860582	0.00280001	0.0246754	0.00791089	0.00179999
		rs7400877	C	T	19.9728	0.0951085	0.0212799	9.29458e-06	-0.00469149	0.00848932	0.58	-0.00141495	0.00780393	0.86
		rs830151	A	G	31.2653	-0.194561	0.0347932	4.25608e-08	0.0136263	0.0151533	0.37	0.00765245	0.0139313	0.58
		rs9973954	G	A	20.8396	-0.0892075	0.0195401	5.94799e-06	-0.0131039	0.00797625	0.1	-0.0122825	0.00733083	0.0940005
GCST90016977	Catenibacterium	rs12404911	C	T	21.4032	0.140717	0.0304142	2.79892e-06	-0.00160586	0.0091205	0.86	-0.00708348	0.0083838	0.4
		rs212393	A	G	22.3292	0.135254	0.0286209	3.62485e-06	6.9383e-05	0.00768325	0.99	-0.000774353	0.00706781	0.91
		rs73128290	A	G	20.7796	0.129726	0.0284563	4.29368e-06	0.0114309	0.00803385	0.15	0.010843	0.00738482	0.14
		rs77285108	G	A	20.9598	-0.161826	0.0353447	3.62677e-06	-0.00787991	0.00976822	0.42	1.31041e-06	0.00897982	1
		rs7742829	C	T	20.6489	0.11411	0.0251099	5.60725e-06	0.0140976	0.0073155	0.0539995	0.00867308	0.00672951	0.2
GCST90016978	Christensenellaceae	rs10461257	A	G	20.4436	-0.0551969	0.0122069	6.50744e-06	0.00433653	0.00851879	0.61	-0.00320342	0.00783124	0.68
		rs17081797	A	G	19.5998	-0.0904325	0.0204253	3.34033e-06	-0.0129338	0.0137936	0.35	-0.00120277	0.0126831	0.92
		rs60954665	T	G	20.2154	0.049815	0.0110787	7.13181e-06	-0.00271168	0.00718597	0.709999	-0.0069911	0.00660644	0.29
		rs62132810	A	G	21.2897	-0.0828853	0.0179623	5.66709e-06	0.0129884	0.0115815	0.26	0.0057584	0.0106475	0.59
		rs62190261	A	C	19.9191	0.0958394	0.0214723	8.74017e-06	0.0133185	0.0139619	0.34	0.0115012	0.0128321	0.37
		rs62467127	C	T	20.5035	0.114108	0.0251983	3.25364e-06	0.0019198	0.0153831	0.9	-0.00729737	0.0141404	0.61
		rs73952017	C	T	19.6758	-0.0862164	0.0194354	8.45766e-06	-0.0175913	0.0122854	0.15	0.000793622	0.0112963	0.94
		rs78521377	C	T	20.6862	0.124992	0.0274797	5.60673e-06	-0.00805955	0.0164865	0.62	-0.00298184	0.0151563	0.84
		rs79150079	C	A	20.117	0.121547	0.0270977	9.41803e-06	0.00325312	0.0152148	0.83	0.0174605	0.0139893	0.21
		rs892686	A	G	21.3096	0.0514099	0.011136	3.96862e-06	-0.00803716	0.00722934	0.27	-0.00310483	0.00664795	0.64
GCST90016979	Clostridium innocuum group	rs10074000	T	C	20.3539	-0.102648	0.0227508	6.99939e-06	0.00756882	0.00729453	0.3	0.00312006	0.00670698	0.64
		rs10506058	A	G	20.1816	0.0997048	0.0221926	8.92442e-06	0.0134017	0.00728786	0.0659994	0.0152944	0.00670352	0.0230001
		rs1942371	G	A	21.3398	-0.157938	0.034187	4.0634e-06	-0.0315118	0.0113443	0.00549997	-0.0182726	0.010431	0.08
		rs40656	C	T	21.0372	0.142664	0.0311021	8.61529e-06	0.0218951	0.00976747	0.025	0.0231661	0.00898074	0.00990011
		rs4869133	G	A	19.4452	-0.180591	0.0409505	7.24453e-06	-0.00158983	0.0129622	0.9	-0.013871	0.0119182	0.24
		rs61267978	T	C	21.0075	0.14708	0.0320875	5.58509e-06	-0.0110123	0.0106997	0.3	-0.00459663	0.00983825	0.64
		rs6577484	G	A	19.7612	0.160425	0.0360857	8.40601e-06	0.00122822	0.011111	0.91	-0.00727844	0.0102136	0.48
		rs6890185	C	T	23.6661	-0.113424	0.0233137	1.12243e-06	0.0101588	0.00760081	0.18	0.00665776	0.00698859	0.34
		rs77845139	A	G	19.9888	-0.114993	0.0257186	8.40621e-06	-0.000212138	0.00826076	0.98	-0.00410337	0.00759369	0.59
GCST90016980	Clostridium sensustricto1	rs11264403	G	A	17.2853	-0.139061	0.0334454	7.7555e-06	-0.0102563	0.017158	0.55	0.00732718	0.015772	0.64
		rs115807074	A	G	21.3021	-0.22736	0.0492575	4.31688e-06	-0.0182353	0.0170244	0.28	-0.0360859	0.0156532	0.021
		rs116847295	C	T	19.9943	0.110021	0.0246032	4.58121e-06	0.0112386	0.0152446	0.46	0.00632135	0.0140223	0.649999
		rs12341505	G	A	20.2558	0.0810718	0.0180121	4.8217e-06	-0.00433391	0.0102652	0.67	-0.0122033	0.00943968	0.2
		rs2795528	G	A	22.0819	-0.184315	0.0392204	2.72038e-06	-0.00169941	0.0151803	0.91	-0.00119979	0.0139554	0.93
		rs2817172	C	T	21.8068	0.058139	0.0124492	2.76656e-06	0.00882415	0.00746168	0.24	0.0100986	0.00685897	0.14
		rs550843	T	C	21.4234	-0.0783246	0.0169209	2.05069e-06	-0.0142232	0.0109364	0.19	0.00388001	0.0100604	0.7
GCST90016981	Collinsella	rs10890671	C	T	20.4434	0.0537401	0.0118848	6.52139e-06	-0.000701024	0.00716799	0.92	-0.0013908	0.00659212	0.83
		rs11597285	G	T	19.9112	-0.0537947	0.0120548	9.37605e-06	0.00817987	0.0072398	0.26	0.00678666	0.00665565	0.31
		rs1496626	T	C	19.9756	-0.0722307	0.01616	6.78172e-06	-0.0161837	0.0105935	0.13	-0.00516443	0.00973918	0.6
		rs149807560	C	A	19.542	-0.104264	0.0235841	7.09872e-06	0.00382982	0.0136813	0.780001	-0.00996472	0.0125779	0.43
		rs2103510	G	A	21.8602	0.0786551	0.0168217	2.42477e-06	0.0134535	0.0105481	0.2	0.00177246	0.00969592	0.85
		rs62448871	C	A	20.1613	-0.0540309	0.0120324	6.7825e-06	-0.00110946	0.00721533	0.88	-0.00153862	0.00663243	0.82
		rs73052258	G	A	21.0641	0.0930178	0.0202658	1.71581e-06	0.0153069	0.012067	0.2	0.013066	0.0110905	0.24
		rs75672793	A	G	20.4998	-0.108908	0.0240522	6.1355e-06	0.00623605	0.0133056	0.64	0.00178244	0.0122317	0.88
		rs9541268	C	A	23.6539	0.09597	0.0197312	8.79427e-07	-0.0137699	0.0109898	0.21	0.00344293	0.0101031	0.73
GCST90016982	Coprobacter	rs11532348	C	T	20.9915	-0.103931	0.0226826	5.71189e-06	0.00338459	0.00879189	0.7	-0.00984494	0.00808696	0.22
		rs12684609	T	C	20.9317	0.100827	0.0220366	6.10183e-06	0.0219177	0.0091384	0.016	0.00939624	0.00840349	0.26
		rs12996055	A	C	19.3756	0.0921817	0.0209405	8.07644e-06	-0.00566607	0.00836244	0.5	-0.00573696	0.00768577	0.46
		rs143662916	C	T	21.9822	0.253264	0.0540141	3.07249e-06	0.000507167	0.0154874	0.97	0.00758049	0.0142432	0.59
		rs189356	G	A	20.6418	0.0781125	0.0171916	6.26297e-06	0.00931098	0.00721143	0.2	0.00217165	0.00663007	0.74
		rs213863	T	C	22.1888	0.0887412	0.0188377	2.34882e-06	0.0103946	0.00798523	0.19	0.00723195	0.00734559	0.32
		rs28402691	T	C	19.416	0.110695	0.0251199	9.55675e-06	-0.0137145	0.0102897	0.18	-0.00323855	0.00945921	0.73
		rs305411	A	G	23.8602	0.129218	0.0264518	1.00907e-06	-0.00396196	0.0114979	0.73	-0.00316351	0.0105691	0.760001
		rs3828477	G	T	21.7251	-0.0912179	0.019569	2.88975e-06	0.0035214	0.00831389	0.67	0.00301418	0.00764329	0.69
		rs72821405	T	C	21.2074	-0.147365	0.0319978	4.75762e-06	0.00142963	0.013073	0.91	-0.0065687	0.0120258	0.58
		rs74919520	G	A	20.6958	0.125703	0.0276296	5.76328e-06	-0.0208107	0.0112265	0.064	-0.00257422	0.0103181	0.8
GCST90016983	Coprococcus1	rs1010560	C	A	22.351	0.0580232	0.0122722	1.95916e-06	-0.00923769	0.00781582	0.24	-0.00984494	0.00808696	0.22
		rs12794898	G	T	20.9766	0.0903299	0.0197212	4.9153e-06	0.0201131	0.0131487	0.13	0.00939624	0.00840349	0.26
		rs1519491	T	C	19.3218	0.0499197	0.0113558	8.95282e-06	0.00885738	0.0072736	0.22	-0.00573696	0.00768577	0.46
		rs1576241	A	G	21.7049	-0.0510343	0.0109535	3.32859e-06	0.00780729	0.00719803	0.28	0.00758049	0.0142432	0.59
		rs2907920	G	A	19.5763	-0.0561173	0.0126824	7.65332e-06	0.0041898	0.00796673	0.6	0.00217165	0.00663007	0.74
		rs4277593	G	A	28.3863	-0.0585649	0.0109914	1.1397e-07	-0.0091889	0.00717201	0.2	0.00723195	0.00734559	0.32
		rs56405618	A	G	23.0914	-0.08963	0.0186508	1.57195e-06	0.0122925	0.0120141	0.31	-0.00323855	0.00945921	0.73
		rs73031725	T	C	22.2554	0.167591	0.0355224	1.97916e-06	-0.0276591	0.0178695	0.12	-0.00316351	0.0105691	0.760001
		rs73167075	T	C	20.1808	0.0573137	0.0127573	8.5686e-06	0.0112345	0.00843583	0.18	0.00301418	0.00764329	0.69
		rs74101919	T	C	24.7024	-0.0718988	0.0144651	1.0329e-06	0.0108385	0.00919864	0.24	-0.0065687	0.0120258	0.58
		rs946513	T	C	20.0308	-0.205899	0.0460018	8.61847e-06	0.0170614	0.0154598	0.27	-0.00257422	0.0103181	0.8
GCST90016984	Coprococcus2	rs10070053	A	G	22.351	0.0594312	0.0135375	7.64874e-06	-0.00811208	0.00731193	0.27	-0.00525231	0.00672298	0.43
		rs12634070	T	C	20.9766	0.0736486	0.0164921	9.95108e-06	-0.00756163	0.00872492	0.39	-0.00710054	0.00802118	0.38
		rs2482516	C	T	19.3218	0.0754415	0.0164619	4.72335e-06	0.00562763	0.00894563	0.53	0.0135464	0.00822622	0.1
		rs35890118	A	G	21.7049	-0.066536	0.0147661	8.25962e-06	-0.0130542	0.00801492	0.1	-0.00502295	0.00736822	0.5
		rs61823518	A	C	19.5763	-0.0955381	0.0215724	6.68252e-06	0.0139402	0.011782	0.24	0.00386592	0.0108303	0.719999
		rs6677933	C	T	28.3863	-0.0804405	0.0164216	1.185e-06	0.0006449	0.00871959	0.94	-0.00395673	0.00801528	0.62
		rs72680320	T	C	23.0914	-0.0649382	0.013919	2.27117e-06	-0.0103493	0.00716615	0.15	-0.0110919	0.00658776	0.0920005
		rs9426473	A	G	22.2554	0.0727361	0.0161662	6.30681e-06	0.000192162	0.0087915	0.98	-0.00724969	0.00808138	0.37
GCST90016985	Coprococcus3	rs10810043	G	A	19.7737	-0.0515518	0.0115923	9.27428e-06	-0.000888875	0.00740351	0.9	-0.00860724	0.00680812	0.21
		rs11077359	C	T	18.8043	0.0645443	0.0148833	9.63607e-06	0.00416331	0.00878483	0.64	-0.00737097	0.0080772	0.36
		rs11080344	C	T	20.9033	0.0516921	0.0113054	4.78696e-06	-0.000183321	0.00726049	0.98	-0.00762686	0.00667565	0.25
		rs13247359	G	A	20.5244	0.051211	0.0113031	7.32605e-06	-0.00321792	0.00715797	0.649999	-0.00626762	0.0065797	0.34
		rs13394391	C	T	22.0861	-0.0709302	0.0150918	2.20318e-06	-0.0185579	0.00963078	0.0539995	-0.0094946	0.00885148	0.28
		rs178271	C	T	24.3676	-0.145257	0.0294239	7.81088e-07	-0.00625646	0.0153102	0.68	-0.00627265	0.014076	0.66
		rs4575475	A	G	20.2127	-0.0619514	0.0137787	7.04288e-06	0.00616359	0.00861534	0.47	0.000432377	0.00791977	0.96
		rs7521171	A	G	21.2818	0.0596434	0.0129279	4.32245e-06	0.000297551	0.00809687	0.97	-0.00439563	0.00744286	0.55
		rs8100692	T	C	25.8882	0.0577411	0.0113476	4.16457e-07	-0.00659637	0.00728446	0.37	-0.0105605	0.00669698	0.11
GCST90016986	Defluviitaleaceae UCG011	rs112893842	T	C	23.8953	0.11381	0.0232806	1.44534e-06	-0.00358083	0.0109273	0.74	-0.000603392	0.0100485	0.95
		rs1582238	C	T	23.1633	-0.0805036	0.0167257	1.56776e-06	-0.00737689	0.0076435	0.33	-0.010042	0.0070261	0.15
		rs2892880	G	A	20.2555	0.0817755	0.0181686	6.82889e-06	-0.00254067	0.00833589	0.760001	-0.00967904	0.0076631	0.21
		rs4344384	T	G	20.9783	-0.0715978	0.0156309	4.83237e-06	0.00189309	0.00722016	0.79	0.00592939	0.00663759	0.37
		rs4677103	A	G	24.5724	0.0977912	0.0197263	9.59555e-07	0.00219731	0.00933636	0.81	-0.0104855	0.00858329	0.22
		rs55658617	T	C	23.1696	0.174369	0.0362226	2.15293e-06	-0.0216219	0.0132229	0.1	-0.0244172	0.0121546	0.0449997
		rs72731813	C	T	25.1618	-0.147383	0.0293796	4.33112e-07	0.0199629	0.0130816	0.13	0.0159307	0.0120258	0.19
		rs9608282	T	G	22.7299	0.142939	0.0299793	2.52046e-06	0.0046695	0.0135936	0.73	-0.00139352	0.0124978	0.91
		rs9725395	A	G	21.908	-0.13834	0.029554	3.51925e-06	0.0125958	0.0134315	0.35	0.012697	0.0123466	0.3
GCST90016987	Desulfovibrio	rs12031543	T	C	20.3545	-0.127185	0.0281887	6.54757e-06	0.0131844	0.0154221	0.39	0.00864673	0.0141764	0.54
		rs13066142	G	A	22.5471	0.119141	0.0250891	3.78669e-06	0.00401078	0.0130355	0.760001	-0.00204735	0.011984	0.86
		rs16863365	A	G	23.2314	0.109402	0.0226964	1.79449e-06	-0.0143444	0.0106678	0.18	-0.00971818	0.00980463	0.32
		rs2032031	G	A	19.4008	0.0654931	0.0148681	9.14282e-06	0.0123351	0.00721853	0.0870001	0.00771412	0.00663609	0.25
		rs2456226	A	C	24.4887	0.0854927	0.0172749	8.5487e-07	-0.0151118	0.0102281	0.14	0.0156658	0.00940427	0.0959997
		rs2853179	T	C	21.7147	-0.0811971	0.0174234	2.42438e-06	0.0155895	0.00851553	0.0669993	0.00902243	0.00782533	0.25
		rs4797774	A	G	20.451	-0.212582	0.0470044	5.64313e-06	-0.0191457	0.0172545	0.27	-0.029947	0.0158653	0.0589997
		rs6580353	T	C	20.6292	0.0770979	0.0169735	4.93856e-06	-0.00442318	0.00875325	0.61	-0.00928586	0.00804821	0.25
		rs72647089	T	G	19.8328	-0.106594	0.0239337	8.29755e-06	0.00746115	0.0121254	0.54	-0.0104449	0.0111426	0.35
GCST90016988	Dialister	rs10138457	T	C	18.6265	-0.113054	0.0261933	7.88116e-06	-0.0164274	0.0144351	0.26	-0.0188457	0.0132697	0.16
		rs10938938	A	G	20.4793	0.0773514	0.0170915	7.37055e-06	-0.0017371	0.00910254	0.85	0.0110806	0.00836787	0.19
		rs11071887	T	C	20.493	0.0662403	0.0146315	5.91412e-06	0.0031907	0.00806579	0.69	0.00517567	0.00741446	0.49
		rs11166701	G	A	24.6942	-0.0655301	0.013186	5.50744e-07	-0.00676002	0.00716419	0.35	0.0010896	0.00658352	0.87
		rs2314294	T	C	19.9785	0.0865932	0.0193719	8.07904e-06	0.00178099	0.0103047	0.86	-0.00697348	0.00947593	0.46
		rs2435610	A	C	20.3867	0.0647132	0.0143314	5.93267e-06	-0.00775085	0.00798625	0.33	-0.0136974	0.00734107	0.0619998
		rs4747450	C	A	20.4871	0.0668509	0.0147685	5.83727e-06	-0.022416	0.00814497	0.00589997	-0.00682707	0.00748778	0.36
		rs4753063	A	G	21.0199	0.0596297	0.0130052	4.8568e-06	-0.000803795	0.00716764	0.91	-0.000145568	0.00659179	0.98
		rs75416973	A	G	19.5384	0.0727223	0.016451	9.46085e-06	0.00161032	0.00921003	0.86	0.00815975	0.0084661	0.34
		rs764177	C	A	19.739	-0.0601454	0.0135366	9.60771e-06	0.00499014	0.00772273	0.52	0.0102814	0.00709982	0.15
		rs76680460	G	A	19.5971	-0.161296	0.0364332	8.19219e-06	0.005319	0.016036	0.74	-0.000950418	0.0147464	0.95
GCST90016989	Dorea	rs11150408	G	T	20.039	-0.0488254	0.0109063	7.05781e-06	0.00741663	0.00718403	0.3	0.00196158	0.00660626	0.77
		rs12537781	T	C	19.6719	-0.055544	0.0125223	9.15145e-06	0.00045066	0.00812086	0.96	0.00266673	0.00746481	0.719999
		rs13279148	G	A	22.4737	0.0715309	0.0150878	2.25284e-06	-0.00557395	0.00985721	0.57	-0.00260815	0.00905827	0.77
		rs1899291	T	C	21.5201	-0.0697217	0.0150285	4.56688e-06	0.0120337	0.010778	0.26	0.00593359	0.00990809	0.55
		rs3005511	G	A	20.9138	-0.0516127	0.0112852	5.28701e-06	-0.00630724	0.00757694	0.41	-0.00970043	0.00697001	0.16
		rs345219	G	T	19.501	0.0497368	0.0112621	8.80055e-06	0.0121701	0.00755838	0.11	0.0031413	0.00694873	0.649999
		rs3752849	G	A	20.029	0.163846	0.036608	7.68051e-06	0.000346771	0.0184248	0.98	0.0120534	0.0169445	0.48
		rs4793307	C	T	21.9755	0.0574165	0.0122472	4.00691e-06	-0.00134308	0.00817259	0.87	0.00108565	0.00751428	0.89
		rs62503162	A	G	25.1096	-0.0974091	0.0194379	7.46603e-07	-0.00224582	0.0126682	0.86	0.00566614	0.0116414	0.630001
		rs73729431	C	T	20.9911	-0.13745	0.0299983	3.16738e-06	7.26226e-05	0.0156155	1	-0.00468421	0.0143647	0.74
GCST90016990	Eggerthella	rs112205261	T	C	21.8361	-0.188618	0.0403613	3.34649e-06	0.0078036	0.0145242	0.59	0.0206369	0.013351	0.12
		rs13070736	A	C	19.8915	-0.121331	0.0272024	7.61921e-06	-0.00162051	0.0103647	0.88	0.00873227	0.00952869	0.36
		rs1784446	A	G	20.9942	-0.0907728	0.0198096	5.2313e-06	0.0037469	0.0072731	0.61	-0.00459628	0.00668879	0.49
		rs2223081	A	G	21.5173	-0.102572	0.0221108	3.88893e-06	-0.0190592	0.00820543	0.02	-0.0131224	0.00754252	0.0819993
		rs2240838	G	A	24.6094	-0.0980582	0.0197653	7.36207e-07	0.00431265	0.00727776	0.55	0.00113491	0.00668981	0.87
		rs2877457	G	A	19.7758	-0.093486	0.0210208	9.02714e-06	4.6327e-05	0.00791812	1	0.00210793	0.00727904	0.77
		rs3851328	G	T	20.759	0.107774	0.0236527	4.1759e-06	-0.00707366	0.00841042	0.4	-0.00866461	0.00772987	0.26
		rs4985746	A	G	19.9136	-0.110522	0.0247653	5.71465e-06	-0.00116315	0.00860708	0.89	0.00859943	0.00791377	0.28
		rs6430926	T	C	19.9137	-0.0879736	0.0197127	8.37124e-06	0.00826354	0.00718458	0.25	-0.00697929	0.00660322	0.29
		rs67490567	T	C	19.5348	0.108495	0.0245457	8.94211e-06	0.0100185	0.00929151	0.28	0.00988525	0.00854121	0.25
		rs76663501	C	T	21.4506	0.175349	0.0378576	4.8257e-06	0.0182018	0.012547	0.15	0.0223624	0.0115355	0.0530005
GCST90016991	Eisenbergiella	rs11027642	C	T	20.509	0.129006	0.0284844	4.9187e-06	0.00291443	0.0108792	0.79	-0.00680984	0.0100052	0.5
		rs11079158	T	C	19.9172	0.100627	0.022546	7.34852e-06	0.000826139	0.00833748	0.92	-0.00660564	0.00766589	0.39
		rs11938607	C	T	20.3829	-0.0978125	0.0216636	8.21826e-06	0.00608526	0.00856949	0.48	0.00103403	0.00787784	0.9
		rs12257723	A	C	20.2762	-0.0952742	0.0211569	8.85116e-06	0.007169	0.00806919	0.37	-0.0045768	0.00741811	0.54
		rs12710729	C	A	20.1376	0.0893384	0.0199069	9.84419e-06	-0.012765	0.00754254	0.0909997	-0.0100671	0.00693222	0.15
		rs13258851	A	G	20.5597	0.137001	0.0302124	7.7464e-06	0.0107692	0.0119334	0.37	0.00581601	0.0109662	0.6
		rs1508033	A	C	21.86	0.091546	0.0195787	3.22887e-06	-0.00400996	0.00750468	0.59	0.00298523	0.00689866	0.67
		rs1553971	T	G	21.1431	0.120965	0.0263054	5.26842e-06	0.00533306	0.00990147	0.59	0.0109838	0.00910282	0.23
		rs2683098	T	C	22.7169	-0.107319	0.022515	2.23748e-06	0.00630269	0.00883296	0.48	0.00278699	0.00811969	0.73
		rs3812426	A	G	22.5473	-0.106447	0.0224159	2.71688e-06	-0.00377835	0.00856649	0.66	-0.00949101	0.00787216	0.23
		rs4462860	G	A	21.8019	0.0939071	0.0201104	4.16217e-06	0.000413637	0.0076651	0.96	-0.000850001	0.00704584	0.9
GCST90016992	Enterorhabdus	rs10098492	T	C	20.2973	0.132323	0.0293688	6.40575e-06	0.0106259	0.0125498	0.4	0.0141266	0.0115326	0.22
		rs114731706	T	G	22.7377	0.182308	0.0382298	2.1734e-06	0.00604909	0.0157166	0.7	0.00225031	0.0144449	0.88
		rs2051957	C	T	19.7246	0.0843291	0.0189864	8.89857e-06	0.00326131	0.00819195	0.69	-0.00323883	0.00753015	0.67
		rs3017103	G	A	22.0249	-0.0980897	0.0208995	2.94042e-06	-0.0128773	0.00939191	0.17	-0.014542	0.00863737	0.0920005
		rs73331712	T	C	22.5862	0.26199	0.055123	4.8492e-06	-0.00819523	0.0167205	0.62	-0.0123847	0.0153798	0.42
		rs77655283	G	A	19.8719	0.132988	0.0298306	5.88044e-06	0.0142579	0.0135565	0.29	0.011213	0.0124595	0.37
GCST90016993	Erysipelatoclostridium	rs1434153	G	A	20.1606	-0.0684526	0.0152443	6.85299e-06	0.0100719	0.00783475	0.2	0.00799254	0.00720078	0.27
		rs16936671	C	T	19.7363	-0.0968026	0.0217883	6.0431e-06	0.0152407	0.01069	0.15	0.0132426	0.0098275	0.18
		rs17804233	C	T	21.1303	0.0662914	0.0144203	4.58606e-06	0.00377763	0.00717104	0.6	-0.00100581	0.00659344	0.88
		rs2901723	A	C	19.752	-0.0641339	0.0144295	8.79468e-06	0.0103045	0.00715893	0.15	0.0114206	0.00658379	0.0830004
		rs340991	A	G	21.7155	-0.0740482	0.0158891	3.74938e-06	0.00555445	0.00781924	0.48	0.00471168	0.00718943	0.51
		rs3804326	A	G	17.6881	0.14147	0.0336352	9.85281e-06	-0.00649629	0.0136931	0.64	-0.0026953	0.0125963	0.83
		rs45480394	T	G	20.4776	-0.0687134	0.0151835	7.66161e-06	-0.00362529	0.00744478	0.630001	-0.00718232	0.00684438	0.29
		rs4697572	A	G	24.6363	-0.0810636	0.0163308	7.59347e-07	0.0171005	0.00826561	0.0389996	0.00287297	0.00759848	0.709999
		rs58236560	G	T	22.4803	-0.111157	0.0234426	2.16118e-06	-0.00687692	0.0120834	0.57	-0.00393602	0.0111127	0.719999
		rs61806970	C	T	19.7559	0.142548	0.0320688	9.09411e-06	-0.00474163	0.0151335	0.75	0.00649096	0.0139111	0.64
		rs622418	A	G	21.7534	-0.0668051	0.0143224	3.68154e-06	-0.00507432	0.00719274	0.48	-0.00819839	0.0066143	0.22
		rs6474512	C	A	21.8973	-0.067015	0.0143201	3.01544e-06	-0.00117995	0.00730026	0.87	0.00235034	0.00670856	0.73
		rs710230	C	T	25.9372	-0.143381	0.0281514	6.33126e-07	0.00170579	0.0140502	0.9	0.0196783	0.0129153	0.13
		rs7221249	G	A	34.6144	-0.0839861	0.0142741	4.30953e-09	-0.000972173	0.00724585	0.89	-0.00537843	0.00666219	0.42
		rs9590927	A	G	20.269	0.0646003	0.0143479	6.39043e-06	-0.00711857	0.00719524	0.32	-0.00281189	0.00661467	0.67
GCST90016995	Escherichia Shigella	rs112767262	T	C	20.0722	0.0732963	0.0163589	8.20635e-06	-0.0028948	0.00915538	0.75	-0.00929492	0.00841906	0.27
		rs113127095	A	G	21.7958	0.151009	0.0323434	3.3335e-06	-0.00930824	0.0149878	0.53	-0.00633498	0.0137785	0.649999
		rs113513883	A	G	20.5079	0.172283	0.038041	5.27716e-06	-0.0122427	0.0152772	0.42	-0.0244995	0.014043	0.0810009
		rs1154904	G	A	22.0401	0.0613376	0.0130644	3.03753e-06	0.0102686	0.00718155	0.15	0.00985437	0.00660459	0.14
		rs118526	A	C	19.1051	0.0594401	0.013598	7.99558e-06	-0.00747297	0.00729125	0.31	-0.00539693	0.00670397	0.42
		rs2798105	A	G	20.6261	-0.100851	0.0222045	8.24499e-06	-0.0139223	0.0123282	0.26	-0.0161659	0.0113324	0.15
		rs4731451	G	A	20.3591	-0.0609885	0.0135157	7.47309e-06	0.010876	0.00747111	0.15	0.00990798	0.00686754	0.15
		rs57024273	T	C	20.025	0.0626172	0.0139919	9.70465e-06	0.0132562	0.00798027	0.0969996	0.015302	0.00733452	0.0369999
		rs592299	T	C	20.8998	-0.0592004	0.0129486	4.76925e-06	0.0129671	0.00718197	0.0710003	0.00635427	0.0066044	0.34
		rs73208162	A	G	23.0634	-0.119296	0.024839	2.19392e-06	-0.0294593	0.0138893	0.0340001	-0.0178988	0.0127672	0.16
GCST90016996	Eubacterium brachy group	rs112617308	T	C	22.1741	-0.170873	0.0362844	2.38035e-06	-0.00882987	0.0120317	0.46	-0.000362379	0.0110609	0.97
		rs12151423	G	A	19.8663	-0.101329	0.0227324	9.27043e-06	0.00607705	0.00719689	0.4	0.00795108	0.00661453	0.23
		rs13139592	T	C	19.9077	-0.145997	0.0327192	7.96746e-06	0.00491021	0.00995308	0.62	0.0014973	0.00914976	0.87
		rs1384962	G	A	20.6101	-0.120888	0.0266264	6.99294e-06	-0.00900795	0.00869439	0.3	-0.00504651	0.00799244	0.53
		rs2913110	T	C	21.0009	-0.105143	0.022942	4.55806e-06	-0.0010178	0.00731378	0.89	-0.00546991	0.00672365	0.42
		rs4862235	A	G	21.5502	-0.104806	0.0225751	3.73147e-06	-0.0191479	0.00729858	0.00870001	-0.015604	0.00670951	0.02
		rs62348779	T	C	21.6627	-0.201481	0.043286	3.7812e-06	-0.00914527	0.013777	0.51	-0.00749589	0.0126673	0.55
		rs6591893	A	G	20.2777	-0.108225	0.0240319	7.34345e-06	-0.00328198	0.00773813	0.67	0.000805021	0.00711646	0.91
		rs720439	G	A	19.8422	0.111927	0.0251252	7.0283e-06	0.00728165	0.00829498	0.38	0.00755037	0.00762627	0.32
		rs73199919	T	C	19.8455	-0.236717	0.0531335	8.1553e-06	-0.00371098	0.0145083	0.8	0.00877062	0.0133373	0.51
GCST90016997	Eubacterium coprostanoligenes group	rs1020520	T	G	19.7443	-0.0590705	0.0132929	8.88976e-06	-0.00345663	0.00909446	0.7	-0.00430038	0.00835975	0.61
		rs10444197	A	G	19.8742	-0.0505823	0.0113455	5.98467e-06	-0.0112307	0.00763601	0.14	-0.00291977	0.00701988	0.68
		rs11052069	C	T	19.633	-0.0477832	0.0107833	9.37951e-06	0.0120934	0.0072449	0.0949992	0.0072833	0.00666401	0.27
		rs11720857	C	T	19.0565	0.0630776	0.0144485	9.26254e-06	-0.00408553	0.00948993	0.67	-0.00689378	0.00872448	0.43
		rs12906958	C	T	21.1458	-0.0533159	0.0115935	4.348e-06	0.0202477	0.00774838	0.00899995	0.013947	0.00712268	0.05
		rs17159861	C	T	32.6492	0.0962228	0.0168388	1.03786e-08	0.0183449	0.0111859	0.1	0.0139399	0.0102822	0.18
		rs2644213	A	G	19.7487	-0.0538845	0.0121245	9.85644e-06	-0.00790759	0.00843896	0.35	-0.00789417	0.00775804	0.31
		rs4076415	G	T	21.8125	-0.0515152	0.0110294	1.98976e-06	-0.00670498	0.00736297	0.36	-0.00377132	0.0067684	0.58
		rs62024432	C	T	19.9992	-0.0769698	0.0172101	7.50205e-06	0.00874549	0.0120629	0.47	0.0219407	0.0110888	0.0479999
		rs6762473	A	C	21.5486	-0.0521584	0.0112353	4.26108e-06	0.00423353	0.00753954	0.57	-0.00165951	0.0069314	0.81
		rs76898927	G	A	21.3379	0.123055	0.0266375	4.78983e-06	-0.0142236	0.0170404	0.4	-0.00932541	0.0156659	0.55
		rs79895140	T	C	20.6205	-0.0641017	0.0141153	8.61807e-06	-0.00698845	0.00928673	0.450001	0.00132459	0.00853526	0.88
		rs9648214	T	C	25.4347	-0.0828719	0.016431	2.52029e-07	0.0237305	0.0106766	0.0259998	0.0141763	0.00981406	0.15
GCST90016998	Eubacterium eligens group	rs11730852	A	C	19.7111	-0.0877679	0.0197674	5.93636e-06	-0.0181867	0.0121993	0.14	-0.0127866	0.0112147	0.25
		rs12719051	A	G	19.3835	0.0916626	0.0208183	7.11771e-06	-0.00725095	0.0113634	0.52	0.000171956	0.0104454	0.99
		rs182318	G	A	17.782	-0.0824941	0.0195615	8.39827e-06	0.00323702	0.0131179	0.81	-0.0172996	0.0120641	0.15
		rs2200429	A	G	20.0513	-0.0888825	0.0198479	5.29724e-06	-0.00327274	0.0125583	0.79	-0.0125073	0.011545	0.28
		rs265534	T	G	22.0212	-0.0563756	0.0120127	2.26757e-06	-0.00725348	0.00725103	0.32	-0.00883957	0.00666596	0.18
		rs4583233	A	C	27.3594	0.0670205	0.0128122	2.83851e-07	0.00533486	0.00753002	0.48	0.0099582	0.00692443	0.15
		rs56080211	T	C	18.9506	-0.123093	0.0282743	9.14282e-06	0.0156972	0.0147894	0.29	0.00839505	0.0135926	0.54
		rs6923695	T	G	20.24	0.103268	0.0229525	4.87405e-06	0.00843502	0.0132746	0.53	0.00412781	0.0122112	0.74
GCST90016999	Eubacterium fissicatena group	rs10147907	T	G	18.9196	0.172263	0.039601	8.27237e-06	-0.00227495	0.0129005	0.86	-0.00190232	0.011859	0.87
		rs11818408	G	A	19.9254	0.10585	0.0237114	8.20012e-06	0.00335424	0.00724654	0.64	0.000191621	0.00666184	0.98
		rs11876297	T	C	21.7759	0.131469	0.0281712	2.66557e-06	-0.0084381	0.008465	0.32	-0.0167964	0.00778349	0.0309999
		rs151257695	A	G	21.2138	0.20951	0.0454847	3.09678e-06	-0.0351716	0.014173	0.0129999	-0.0183784	0.013028	0.16
		rs1768152	C	T	19.4596	-0.139489	0.0316186	8.70062e-06	-0.0162635	0.0101732	0.11	-0.00908241	0.00935268	0.33
		rs2733072	G	A	23.0608	0.109644	0.0228306	1.49091e-06	-0.00917554	0.00733636	0.21	-0.00841236	0.00674173	0.21
		rs3771393	T	C	24.0703	-0.130842	0.0266671	7.37904e-07	0.00263772	0.00807355	0.74	0.00349012	0.00742026	0.64
		rs6934739	A	G	19.4396	0.111463	0.0252788	9.75326e-06	-0.0150201	0.00789902	0.0569994	-0.00686572	0.00726629	0.34
		rs7104872	G	A	22.5452	0.138612	0.0291906	2.73149e-06	0.00372264	0.00922613	0.69	-0.011825	0.00848491	0.16
GCST90017000	Eubacterium hallii group	rs10501370	C	T	20.955	-0.115589	0.0252489	5.41914e-06	-0.0472341	0.0173759	0.00659994	-0.048502	0.0159799	0.00239999
		rs10798999	C	T	22.5286	0.0601661	0.0126752	2.60555e-06	-0.00584839	0.00874384	0.5	-0.00883509	0.00803757	0.27
		rs10808115	C	A	21.0823	0.0504747	0.0109922	4.42446e-06	0.00588389	0.00724866	0.42	0.00501761	0.00666307	0.450001
		rs117748144	T	C	19.4337	-0.126582	0.028712	7.85995e-06	-0.0272595	0.0157259	0.0830004	-0.0251294	0.0144625	0.0819993
		rs13116360	T	C	26.8922	0.154124	0.0297185	2.9449e-07	-0.00208192	0.0156061	0.89	0.0208615	0.0143465	0.15
		rs138531890	A	G	19.2008	0.153138	0.0349456	5.43063e-06	0.0239563	0.0158289	0.13	0.028444	0.0145521	0.051
		rs17074066	T	C	18.4927	-0.0813986	0.0189272	9.3491e-06	-0.00435592	0.012668	0.73	-0.00362309	0.0116456	0.760001
		rs17474256	G	A	19.2946	0.0810805	0.0184573	9.45453e-06	0.000621749	0.0119898	0.96	-0.00440945	0.0110214	0.69
		rs281379	A	G	19.8348	-0.0499523	0.0112153	9.32803e-06	-0.00684777	0.00717343	0.34	-0.000599972	0.00659491	0.93
		rs28584818	A	G	22.0381	0.126115	0.0268627	4.43231e-06	-0.0260118	0.0162939	0.11	-0.0246392	0.0149797	0.1
		rs60254196	G	A	21.8411	0.0522832	0.0111865	2.69675e-06	0.00170669	0.00714991	0.81	-0.00385813	0.00657229	0.56
		rs630939	C	T	19.8034	-0.0508914	0.0114352	9.15756e-06	0.00136574	0.00730334	0.85	-0.00103731	0.00671535	0.88
		rs6550770	C	T	19.9423	0.198087	0.0443545	4.82303e-06	0.0321579	0.0160532	0.0449997	0.000790788	0.0147583	0.96
		rs74018587	C	T	22.7306	0.208943	0.043822	3.70254e-06	0.0144623	0.0198276	0.47	-0.0040399	0.0182265	0.82
		rs78056098	G	T	19.8928	-0.0507411	0.0113758	8.2882e-06	0.00648095	0.00751218	0.39	0.00404232	0.00690866	0.56
		rs949971	T	G	21.6431	-0.0540164	0.0116101	3.29003e-06	-0.00893015	0.00744279	0.23	-0.0135341	0.00684245	0.0479999
GCST90017001	Eubacterium nodatum group	rs10263623	C	T	19.4227	0.193496	0.0439023	8.90697e-06	0.0139812	0.011674	0.23	-0.000827939	0.0107309	0.94
		rs10458299	T	C	20.0104	-0.187753	0.041969	8.3672e-06	-0.00850719	0.012785	0.51	0.0093532	0.0117522	0.43
		rs11006576	A	G	20.0641	-0.110167	0.024593	7.98656e-06	-0.0112189	0.00725852	0.12	-0.0144946	0.00667286	0.0299999
		rs113893692	C	T	21.0349	-0.185107	0.0403573	5.75705e-06	-0.0149488	0.0110797	0.18	-0.0118759	0.0101887	0.24
		rs34297067	A	G	29.9552	-0.186907	0.0341475	6.59781e-08	-0.0016627	0.00992576	0.87	0.00198432	0.00912439	0.83
		rs61841040	G	T	22.1047	0.160621	0.0341609	3.56139e-06	-0.0130927	0.00994041	0.19	-0.00628081	0.00913835	0.49
		rs6818880	G	A	20.0272	0.110081	0.0245964	7.82546e-06	-0.00136478	0.00727368	0.85	0.0014063	0.00668662	0.83
		rs77910827	C	T	23.8032	0.201788	0.0413568	9.05378e-07	-0.00456005	0.0119615	0.7	-0.0128185	0.0109996	0.24
		rs7827125	C	T	20.3139	0.1223	0.0271331	7.17348e-06	0.00287558	0.00800077	0.719999	0.00490213	0.00735229	0.5
		rs7880204	T	C	20.7628	-0.125454	0.0275303	6.8388e-06	0.00323924	0.00808588	0.69	0.000630273	0.00743275	0.93
		rs9425984	T	C	19.8422	-0.130234	0.0292347	7.20676e-06	0.00698031	0.00849699	0.41	-0.00174068	0.00781065	0.82
GCST90017002	Eubacterium oxidoreducens group	rs12129908	A	C	20.2823	-0.0893273	0.0198333	5.79522e-06	0.0185357	0.00721369	0.01	0.0112075	0.00663101	0.0909997
		rs12423772	G	T	22.831	0.14098	0.0295029	2.62924e-06	-0.0217426	0.0118324	0.0659994	-0.017098	0.0108837	0.12
		rs2973294	G	T	22.3278	0.0923559	0.0195439	2.38836e-06	0.0111949	0.00719534	0.12	0.00244954	0.0066146	0.709999
		rs34561138	G	A	22.0834	0.216145	0.045992	2.51166e-06	0.00554911	0.0142818	0.7	-0.0139262	0.0131332	0.29
		rs440215	T	C	22.809	-0.0932766	0.0195294	1.65406e-06	-0.0108439	0.00721706	0.13	-0.0173993	0.00663575	0.00870001
GCST90017003	Eubacterium rectale group	rs10248854	C	A	21.6375	-0.0527827	0.0113464	4.20678e-06	0.0100518	0.00750712	0.18	0.00505571	0.00690064	0.46
		rs10797540	A	G	21.5483	0.0503179	0.0108389	3.53387e-06	0.0121821	0.00725031	0.0929994	0.0163677	0.00666468	0.0140001
		rs143694765	T	C	19.3461	0.0870025	0.019779	9.75371e-06	0.00724489	0.012076	0.55	0.010464	0.0111006	0.35
		rs2884897	A	G	20.0312	-0.129364	0.0289021	6.44421e-06	0.00937327	0.0168711	0.58	0.00328515	0.0155157	0.83
		rs314726	T	C	23.3262	0.0528824	0.0109486	1.37965e-06	-0.000393484	0.00728813	0.96	-0.000923836	0.00669839	0.89
		rs35398954	A	G	26.6488	-0.0901402	0.0174602	5.39946e-07	0.0101196	0.0115177	0.38	0.010638	0.0105876	0.32
		rs59427698	A	G	19.3762	-0.0576035	0.0130853	5.36908e-06	-0.00563238	0.00836186	0.5	-0.00134792	0.0076894	0.86
		rs62547233	A	G	19.9053	0.0536319	0.0120201	9.89829e-06	-0.00133457	0.00792866	0.87	-0.0055547	0.00729103	0.450001
GCST90017004	Eubacterium ruminantium group	rs10131724	C	A	23.2305	0.199832	0.0414577	2.38666e-06	-0.0041659	0.0150303	0.780001	-0.00690816	0.0138168	0.62
		rs10923018	G	A	20.3749	0.0726438	0.0160924	6.79548e-06	0.00765776	0.00719408	0.29	0.00404202	0.00661299	0.54
		rs11637981	T	G	20.7301	0.073258	0.0160888	5.43676e-06	0.0118507	0.00726752	0.1	-0.000221594	0.00668066	0.97
		rs13025464	C	T	20.2494	0.0737077	0.0163786	6.96835e-06	0.00783134	0.00740903	0.29	0.00110925	0.00680951	0.87
		rs139749	C	T	24.216	-0.0845439	0.0171791	8.58836e-07	-0.00470752	0.00761083	0.54	0.00532943	0.00699727	0.450001
		rs16891896	G	A	20.0241	-0.174787	0.0390573	2.38122e-06	-0.0127146	0.0162897	0.44	-0.0383272	0.0149776	0.01
		rs17519472	C	T	21.2245	0.107804	0.0233984	4.7036e-06	-0.0113647	0.0102981	0.27	-0.0127399	0.00947244	0.18
		rs209813	G	A	19.1627	-0.103488	0.0236391	9.23145e-06	-0.00931147	0.0110544	0.4	0.0116747	0.0101689	0.25
		rs2116427	A	G	24.9798	0.0911461	0.0182353	4.67369e-07	0.0048438	0.00834147	0.56	0.00222621	0.00766959	0.77
		rs2229917	A	G	22.4642	0.153538	0.0323922	2.15894e-06	0.0102587	0.0147124	0.49	0.0124358	0.0135292	0.36
		rs2418654	C	T	20.3855	-0.0748879	0.0165852	6.17248e-06	0.003572	0.00730082	0.62	0.00659222	0.00671005	0.33
		rs2817174	C	T	20.1217	-0.0734306	0.0163687	7.86955e-06	0.00491871	0.00741504	0.51	0.00570565	0.0068161	0.4
		rs57340348	T	C	21.3076	-0.0979429	0.0212166	4.93276e-06	-0.00747063	0.00922606	0.42	-0.00119088	0.00848703	0.89
		rs606117	G	A	21.2931	-0.0833243	0.018056	4.81637e-06	-0.00486749	0.00775467	0.53	-0.00608322	0.00713104	0.39
		rs6676699	T	G	20.436	0.0888124	0.0196447	6.37984e-06	-0.000955138	0.00894261	0.91	0.000951982	0.00822028	0.91
		rs7000472	G	A	21.281	0.0762282	0.016523	4.06846e-06	0.00942482	0.00738348	0.2	0.000152408	0.00678504	0.98
		rs72836424	C	T	21.6208	-0.139825	0.030069	2.62126e-06	0.0102841	0.0127536	0.42	0.00272219	0.0117246	0.82
		rs73139629	A	C	21.5521	-0.115098	0.0247909	5.36204e-06	-0.000214683	0.0112834	0.98	-0.00368521	0.0103787	0.719999
GCST90017005	Eubacterium ventriosum group	rs11617697	A	G	25.0764	-0.143349	0.0286241	7.21755e-07	0.0217471	0.0164473	0.19	0.0177753	0.0151202	0.24
		rs12964517	G	A	22.6207	0.0587198	0.0123453	2.07501e-06	0.00907769	0.0076331	0.23	0.00860313	0.00701856	0.22
		rs13082419	C	T	19.658	-0.0715522	0.016137	9.55983e-06	-0.00840193	0.00986418	0.39	-0.00541442	0.00906854	0.55
		rs16884680	G	T	22.3057	-0.0906428	0.0191909	1.73968e-06	0.00232665	0.0123149	0.85	-0.00297713	0.0113168	0.79
		rs35179274	C	T	20.6996	-0.0627263	0.013786	5.75798e-06	-0.00144882	0.00849057	0.86	-0.00954188	0.00780507	0.22
		rs3809430	T	C	21.4229	-0.0548171	0.0118426	3.5532e-06	-0.00168873	0.00737937	0.82	-0.00175163	0.00678359	0.8
		rs57199565	T	C	23.8927	0.0783394	0.0160257	7.9704e-07	0.00342954	0.010149	0.74	-0.00556171	0.00933038	0.55
		rs66746423	C	T	20.7466	0.0751501	0.0164978	6.11139e-06	-0.00282189	0.0102975	0.780001	-0.00692032	0.00946574	0.46
		rs6704822	G	A	19.6581	-0.0739179	0.0166705	6.62232e-06	-0.002258	0.0102541	0.83	-0.000508704	0.00942436	0.96
		rs72783037	C	A	21.0095	0.0658926	0.0143747	6.54757e-06	0.00795555	0.00895031	0.37	0.00635966	0.00823049	0.44
		rs73615400	T	C	24.4395	-0.0956303	0.0193428	9.53608e-07	0.0202092	0.0126222	0.11	0.0152457	0.0116046	0.19
		rs73849225	T	C	18.9053	0.0975711	0.0224388	5.20907e-06	0.00438842	0.0146514	0.760001	0.000466946	0.0134689	0.97
		rs78250280	G	A	20.7951	0.0749762	0.0164404	3.35792e-06	0.0123836	0.00995331	0.21	0.0106907	0.00914934	0.24
		rs876734	T	C	21.7898	0.0618696	0.0132532	2.88908e-06	-0.00313799	0.00834776	0.709999	0.0035083	0.00767844	0.649999
		rs9316536	T	G	19.9079	-0.0817111	0.0183121	7.8352e-06	0.0140038	0.0125303	0.26	0.00866987	0.0115192	0.450001
GCST90017006	Eubacterium xylanophilum group	rs10140184	A	C	20.9561	0.0576795	0.012599	4.95861e-06	0.00578032	0.00766098	0.450001	0.00883207	0.00704246	0.21
		rs10917203	A	C	21.8952	0.0612633	0.0130917	3.15152e-06	0.00688297	0.00762242	0.37	0.000981671	0.00700673	0.89
		rs112176119	C	T	21.3087	-0.113455	0.0245762	3.32767e-06	0.0117696	0.0134321	0.38	0.0015552	0.0123519	0.9
		rs13239072	G	A	23.1939	0.0687427	0.0142728	1.81782e-06	-0.00305306	0.00815171	0.709999	-0.00612377	0.00749316	0.41
		rs17830032	G	A	26.7454	-0.160597	0.0310515	2.38891e-07	0.0170672	0.0164546	0.3	0.0299301	0.0151281	0.0479999
		rs1999224	G	T	21.7459	-0.0949051	0.0203503	3.75491e-06	0.0020468	0.0122475	0.87	0.0186512	0.0112625	0.0980009
		rs2012708	G	A	20.3985	-0.0573202	0.0126905	6.52544e-06	-0.00589364	0.00753294	0.43	-0.00520004	0.00692711	0.450001
		rs2213117	T	G	21.565	0.0877797	0.0189012	4.21328e-06	-0.00241352	0.0117514	0.84	0.00379741	0.0108073	0.73
		rs75586835	A	G	18.8852	-0.114498	0.0263455	9.38707e-06	-0.030444	0.0148648	0.0409996	-0.0179918	0.0136651	0.19
GCST90017007	Faecalibacterium	rs10927394	G	T	20.5465	-0.232262	0.0512364	7.01892e-06	0.0333223	0.0214918	0.12	0.0518307	0.0197558	0.00870001
		rs114946999	C	T	20.6461	-0.0861565	0.01896	5.69574e-06	-0.0144919	0.0121582	0.23	-0.0117699	0.0111744	0.29
		rs11776390	T	C	20.7904	-0.078354	0.017183	6.39676e-06	0.00400973	0.0113707	0.719999	0.00361597	0.0104491	0.73
		rs1271565	C	T	23.1923	-0.0576251	0.0119649	1.3017e-06	0.00191418	0.00804227	0.81	-0.00121578	0.00739297	0.87
		rs12753492	A	C	18.2925	0.0641305	0.0149933	8.80278e-06	-0.00472042	0.0097871	0.630001	-0.0011913	0.00899656	0.89
		rs2835874	T	C	19.4368	-0.0866356	0.0196496	7.54397e-06	-0.00600387	0.0137023	0.66	-0.015134	0.0125953	0.23
		rs6910935	G	A	23.6958	-0.134864	0.0277032	1.37848e-06	0.0111207	0.0151655	0.46	0.00164161	0.0139507	0.91
		rs75499067	C	T	23.8972	0.227585	0.0465522	1.76449e-06	0.01489	0.0166878	0.37	0.0273249	0.0153457	0.0749998
		rs79656633	T	C	20.3231	0.145631	0.0323019	8.13561e-06	0.0123372	0.0168577	0.46	-0.0043451	0.015496	0.780001
		rs9536330	T	C	20.0232	-0.048317	0.010797	5.33261e-06	0.000833832	0.00737208	0.91	0.00372473	0.00677724	0.58
GCST90017008	Family XIII AD3011 group	rs11126423	T	C	21.2234	-0.0904399	0.0196301	5.91248e-06	-0.0904399	0.0120428	0.649999	-0.00289209	0.0110683	0.79
		rs11736617	G	A	19.4724	-0.0759493	0.0172101	9.02049e-06	-0.0759493	0.0110961	0.54	-0.00941861	0.0102005	0.36
		rs12812672	T	C	21.2703	-0.096065	0.020828	2.55806e-06	-0.096065	0.0122932	0.0460002	0.0290582	0.0113076	0.01
		rs149302	T	C	20.3178	-0.0645635	0.0143225	7.48187e-06	-0.0645635	0.00883445	0.97	-0.00715337	0.00812287	0.38
		rs16840310	G	A	24.7766	0.0608052	0.0122149	6.75118e-07	0.0608052	0.00747485	0.62	-0.00293829	0.00687108	0.67
		rs16940167	C	T	20.986	0.0732552	0.0159898	3.90841e-06	0.0732552	0.00988591	0.75	-0.00890196	0.00908761	0.33
		rs17156849	G	A	21.1783	-0.112891	0.0245292	4.1917e-06	-0.112891	0.0136935	0.2	-0.000384606	0.0125872	0.98
		rs62029761	A	G	21.7585	0.128753	0.0276002	3.89081e-06	0.128753	0.0157606	0.47	0.0150116	0.014493	0.3
		rs62200412	C	T	23.891	-0.0800851	0.0163834	5.80216e-07	-0.0800851	0.00975729	0.99	0.00815445	0.00897069	0.36
		rs72730932	C	A	25.7945	-0.0899559	0.0177107	6.88763e-07	-0.0899559	0.00988598	0.29	0.0180344	0.00908745	0.0470002
		rs739451	C	T	19.3835	0.0649589	0.0147534	7.87807e-06	0.0649589	0.00895356	0.450001	0.0115783	0.00823351	0.16
		rs9276029	A	G	19.0947	-0.0811384	0.0185669	8.92771e-06	-0.0811384	0.0103739	0.67	-0.0194564	0.00954296	0.0409996
		rs9837139	A	G	19.9872	0.10752	0.0240482	8.70803e-06	0.10752	0.0144364	0.00490004	-0.0163483	0.013272	0.22
GCST90017009	Family XIII UCG001	rs112362903	A	G	19.9982	-0.149047	0.0333271	7.87771e-06	-0.000370534	0.0169859	0.98	0.0050901	0.0156177	0.74
		rs12049454	T	C	23.3086	-0.0647298	0.0134065	1.17379e-06	-0.0161203	0.0077337	0.0369999	-0.0186486	0.00710902	0.00870001
		rs1426266	C	T	23.5432	0.0665521	0.0137151	1.24934e-06	0.00088212	0.0078712	0.91	-0.00310241	0.00723631	0.67
		rs3842897	G	A	21.5276	-0.112639	0.0242751	5.19709e-06	0.010923	0.0136829	0.42	0.0058956	0.0125777	0.64
		rs62414802	C	T	20.6733	-0.0611904	0.013457	4.29181e-06	-0.00885145	0.00753761	0.24	-0.00660294	0.00693383	0.34
		rs7119679	G	A	21.4257	-0.0809085	0.0174782	3.52493e-06	0.00817223	0.0102383	0.42	0.00901021	0.00941574	0.34
		rs76463770	A	G	21.1552	0.19313	0.0419866	3.77477e-06	-0.0278392	0.0169562	0.1	-0.0108245	0.0155886	0.49
		rs8076666	G	A	20.0264	-0.088655	0.0198094	8.01826e-06	-0.00934023	0.0115791	0.42	-0.00683692	0.0106464	0.52
GCST90017010	Flavonifractor	rs114873521	C	T	19.5579	-0.130067	0.0294087	7.12525e-06	-0.0090677	0.01476	0.54	-0.00140231	0.0135712	0.92
		rs11811696	T	C	23.1873	-0.116063	0.0241012	2.07348e-06	0.00150083	0.0125527	0.9	0.00483588	0.0115388	0.68
		rs12030302	G	A	25.3572	0.0692276	0.0137467	5.60841e-07	-0.00177162	0.00715924	0.8	-0.00293142	0.00658097	0.66
		rs34066017	A	G	22.8753	0.0764294	0.0159789	1.52086e-06	-0.000462055	0.00815183	0.95	0.00823256	0.00749692	0.27
		rs806808	C	T	23.8736	-0.0667272	0.0136557	1.17972e-06	-0.00372624	0.007162	0.6	-0.00449098	0.00658412	0.5
GCST90017011	Fusicatenibacter	rs10439674	A	G	19.3639	-0.0572129	0.0130007	7.68493e-06	-0.00416596	0.00896117	0.64	-0.00231543	0.0082372	0.780001
		rs167879	T	C	19.6533	0.0659543	0.0148763	5.86894e-06	-0.00459469	0.00941528	0.630001	-0.0092667	0.00865625	0.28
		rs1864685	A	C	20.9462	-0.0494799	0.0108105	4.96158e-06	0.00780321	0.00715042	0.28	0.00572017	0.00657445	0.38
		rs2025938	G	A	22.1691	-0.0967298	0.0205426	2.98834e-06	-0.0152638	0.013045	0.24	-0.00851017	0.0119924	0.48
		rs206581	A	G	19.7449	-0.0568339	0.0127894	8.95757e-06	0.0118516	0.00857875	0.17	0.0156665	0.00788808	0.0470002
		rs2132128	G	A	23.1724	-0.0771914	0.0160344	1.07686e-06	-0.00551019	0.0109237	0.61	-0.00467524	0.0100383	0.64
		rs3303	T	C	21.8356	-0.0953657	0.020407	3.93895e-06	0.0132185	0.0128258	0.3	-0.00657406	0.0117909	0.58
		rs4378146	A	C	24.2358	-0.0616691	0.0125259	7.20444e-07	0.00352103	0.00822326	0.67	0.00942599	0.00755903	0.21
		rs60254196	G	A	20.2706	0.0492427	0.0109365	5.46739e-06	0.00170669	0.00714991	0.81	-0.00385813	0.00657229	0.56
		rs62187631	T	C	19.909	-0.0710571	0.015924	4.54527e-06	-0.00376306	0.00994177	0.709999	0.000858012	0.0091373	0.93
		rs62353480	A	G	23.2065	-0.0701397	0.0145589	1.56769e-06	-0.00153877	0.00938319	0.87	0.00195188	0.00862741	0.82
		rs6515626	G	A	20.3833	0.141575	0.0313559	7.28652e-06	-0.0110978	0.0177468	0.53	-0.0227661	0.0163161	0.16
		rs704418	C	T	23.9332	-0.0739124	0.0151073	7.77428e-07	-0.0022956	0.0103327	0.82	-0.00191947	0.00949928	0.84
		rs73103914	A	G	19.7327	-0.0597324	0.0134458	8.29564e-06	-0.0021432	0.00881048	0.81	-0.00298003	0.00810406	0.709999
		rs792108	C	T	19.9363	0.0508345	0.0113843	8.49533e-06	-0.00359803	0.00742552	0.630001	-0.00113935	0.00682466	0.87
		rs8028026	G	A	19.2562	0.0792146	0.0180505	8.06325e-06	-0.0026854	0.01137	0.81	3.5516e-05	0.0104518	1
		rs8063430	T	C	21.9206	-0.104026	0.022217	4.9289e-06	0.00104686	0.015732	0.95	-0.00281036	0.0144668	0.85
		rs9905659	G	A	20.3513	-0.061617	0.0136576	7.30988e-06	-0.0195985	0.0093926	0.0369999	-0.0063817	0.00863602	0.46
GCST90017012	Gordonibacter	rs13412653	A	C	20.2263	0.107597	0.0239228	8.61133e-06	-0.00645466	0.0074869	0.39	-0.00258607	0.00688108	0.709999
		rs16955299	G	A	20.5244	-0.196423	0.0433538	6.37016e-06	0.0101733	0.0138801	0.46	0.0215382	0.012762	0.0909997
		rs322296	G	A	22.4363	0.17869	0.037722	4.0242e-06	-0.00303702	0.0110117	0.780001	-0.00186478	0.0101221	0.85
		rs35042269	C	A	19.9825	-0.180293	0.0403296	8.10849e-06	0.00410021	0.0132368	0.760001	0.00612178	0.0121684	0.61
		rs3765837	T	G	19.3454	-0.190729	0.0433608	7.16902e-06	0.00495115	0.0124382	0.69	0.0168817	0.0114335	0.14
		rs4596722	G	A	19.7455	-0.102908	0.0231571	9.0567e-06	-0.00352984	0.00718783	0.62	-0.000954674	0.00660979	0.89
		rs61934597	C	T	19.7043	-0.172495	0.0388567	8.36681e-06	0.00548003	0.0121655	0.649999	0.00713916	0.01119	0.52
		rs71545975	A	G	20.6364	-0.153972	0.0338918	7.03947e-06	0.000852508	0.0103537	0.93	0.0058086	0.00951729	0.54
		rs72714787	C	A	23.1377	0.181405	0.0377102	1.42889e-06	-0.00819862	0.0120146	0.49	-0.00770831	0.0110449	0.49
		rs72939513	A	G	19.0233	-0.21399	0.0490592	7.98197e-06	-0.011059	0.0154819	0.48	-0.00318585	0.0142314	0.82
		rs7294633	T	C	26.4973	-0.12867	0.0249946	3.43764e-07	-0.0011068	0.00791435	0.89	0.00235504	0.00727978	0.75
		rs768830	A	G	20.2095	-0.149852	0.0333315	7.75586e-06	-0.0137532	0.0105972	0.19	0.000865355	0.00974113	0.93
GCST90017013	Haemophilus	rs10781340	A	G	21.8	-0.0948915	0.0203221	4.32265e-06	-0.0028187	0.00948305	0.77	-0.00637325	0.00872042	0.46
		rs111582866	G	A	22.8116	-0.124265	0.026016	1.27347e-06	0.0296244	0.0117249	0.012	0.0139363	0.0107819	0.2
		rs35509	G	A	22.7644	0.128249	0.0268779	2.00951e-06	0.0201019	0.0122072	0.1	0.00494038	0.0112285	0.66
		rs4822728	T	C	21.7368	0.0705861	0.0151388	3.47848e-06	-0.00541109	0.00740377	0.46	0.00512267	0.0068069	0.450001
		rs76022354	C	T	23.4174	0.244638	0.0505504	1.83033e-06	-0.0173238	0.0174587	0.32	-0.00996401	0.01605	0.53
		rs78909003	T	C	23.8772	-0.246256	0.0503924	1.66744e-06	0.000500422	0.0161194	0.98	-0.00125705	0.0148231	0.93
		rs9328464	T	C	23.6118	0.0723095	0.0148799	1.42269e-06	-0.00170197	0.00714816	0.81	0.00258213	0.00657558	0.69
		rs9382510	C	T	29.3379	-0.093521	0.0172649	7.12049e-08	-0.00622394	0.00850244	0.46	0.00204825	0.00782137	0.79
		rs9895850	T	C	21.4338	-0.192957	0.0416755	2.14062e-06	-0.00946006	0.0163079	0.56	-0.00298116	0.0149943	0.84
GCST90017014	Holdemanella	rs12513188	G	A	21.4234	0.0903906	0.0195276	4.65479e-06	0.0106172	0.00910853	0.24	0.00382594	0.00837338	0.649999
		rs17586763	T	C	19.8477	-0.227285	0.0510135	7.71951e-06	-0.00622917	0.0173365	0.719999	-0.00256185	0.0159377	0.87
		rs1926302	G	A	21.7649	-0.107972	0.0231421	7.50136e-06	-0.00127528	0.0108286	0.91	0.00616307	0.00995397	0.54
		rs34187114	C	A	21.3776	-0.104505	0.022601	5.13499e-06	0.0109802	0.00993773	0.27	0.00103185	0.00913226	0.91
		rs35228298	G	A	21.2277	0.0934832	0.0202886	7.29844e-06	0.00546921	0.00883814	0.54	-0.00747581	0.00812526	0.36
		rs4541991	T	C	22.7438	-0.0927334	0.0194435	2.10092e-06	0.00390677	0.00871367	0.649999	-0.00316279	0.00801292	0.69
		rs607782	C	T	24.5143	0.0854214	0.0172515	7.19449e-07	-0.0045487	0.00764817	0.55	0.00120785	0.00703554	0.86
		rs62113381	T	C	20.6501	-0.105447	0.0232029	5.53886e-06	0.00771194	0.00995604	0.44	0.00739338	0.00915311	0.42
		rs73011279	T	C	23.2712	-0.0961669	0.0199336	1.36044e-06	0.0188583	0.00871335	0.0299999	0.0121908	0.00801064	0.13
		rs75764681	T	C	22.3345	-0.283103	0.0598999	1.94272e-06	0.00592675	0.0173671	0.73	-0.0221904	0.0159658	0.16
		rs8113760	G	A	20.7532	0.078999	0.01734	4.62392e-06	0.00826673	0.00749113	0.27	0.000246991	0.00688699	0.97
GCST90017015	Holdemania	rs10885477	T	C	20.0345	-0.135137	0.0301894	8.59825e-06	0.0185775	0.0148126	0.21	0.000140131	0.0136175	0.99
		rs11080063	G	A	19.7086	-0.0665238	0.0149837	6.66884e-06	-0.0102342	0.00717895	0.15	-0.00527571	0.00660068	0.42
		rs111745969	A	G	20.613	0.120677	0.0265781	3.70775e-06	-0.00293772	0.0120282	0.81	0.0150037	0.0110569	0.17
		rs113593397	A	G	20.824	-0.128935	0.0282526	9.35729e-06	0.00684023	0.012796	0.59	-0.0111044	0.0117589	0.34
		rs116500994	G	T	21.9777	-0.13755	0.0293386	2.34477e-06	0.0102708	0.0140337	0.46	0.00778444	0.0129014	0.55
		rs12701617	A	G	19.5425	-0.0660617	0.0149427	9.51853e-06	0.00126081	0.00722404	0.86	5.8762e-05	0.00664044	0.99
		rs1867876	T	C	27.0055	0.0842919	0.0162192	2.7388e-07	-0.0103853	0.00793072	0.19	0.000298653	0.00729358	0.97
		rs4146507	C	T	20.1644	0.079488	0.0177002	7.2297e-06	-0.0139275	0.00875758	0.11	-0.00515707	0.00805219	0.52
		rs6133067	T	C	26.016	0.0910829	0.0178561	5.16928e-07	-0.00538533	0.00911379	0.55	-0.0056184	0.00837907	0.5
		rs73139538	G	A	20.5874	-0.148594	0.0327469	7.77177e-06	-0.0249436	0.0147448	0.0909997	-0.0168214	0.0135536	0.21
		rs77293403	A	G	23.1785	0.164556	0.0341775	1.77468e-06	-0.013552	0.0148145	0.36	-0.0125627	0.0136213	0.36
		rs80149660	C	T	20.1355	-0.232987	0.0519183	6.04213e-06	0.00315991	0.0151107	0.83	0.00595555	0.0138915	0.67
		rs9500080	C	T	26.8364	0.0926764	0.0178886	4.08517e-07	0.000920571	0.0086665	0.92	0.00343705	0.0079723	0.67
		rs9529719	C	T	21.278	-0.074038	0.0160494	5.96664e-06	-0.00863602	0.00783136	0.27	-0.00852372	0.00719946	0.24
		rs967319	T	C	19.907	0.0788638	0.0176744	8.38147e-06	-0.0044128	0.00822458	0.59	-0.000336457	0.00756119	0.96
GCST90017016	Howardella	rs10048062	C	T	19.1691	-0.147352	0.0336531	8.58875e-06	0.0048596	0.0107451	0.649999	0.00539483	0.00987739	0.58
		rs12452946	A	G	21.3665	-0.105833	0.0228941	3.80391e-06	-0.00910645	0.00720715	0.21	-0.011768	0.00662661	0.0759994
		rs1484873	G	A	24.1739	0.227831	0.046335	2.55918e-06	0.000890034	0.0157717	0.95	-0.0132453	0.0145019	0.36
		rs17167098	G	A	23.1387	-0.169366	0.0352068	1.12323e-06	-0.0238356	0.0102126	0.02	-0.0140252	0.00938753	0.14
		rs2154047	A	C	21.0071	0.192557	0.0420093	9.97034e-06	0.0110519	0.0128177	0.39	0.0189745	0.0117828	0.11
		rs36081916	T	C	20.2217	-0.18123	0.0402987	4.70046e-06	0.0108854	0.0120122	0.36	0.000611864	0.0110418	0.96
		rs3791893	A	G	18.6739	0.147035	0.034023	9.49708e-06	0.0165926	0.0110775	0.13	0.0124392	0.0101812	0.22
		rs609430	T	G	21.9148	-0.112045	0.0239328	3.34488e-06	0.0078627	0.00760531	0.3	0.0103403	0.00699148	0.14
		rs672217	G	A	21.9928	0.164146	0.0349993	3.52468e-06	0.00320279	0.0106353	0.760001	0.0112577	0.00977901	0.25
		rs901099	T	G	25.6858	-0.12718	0.0250924	6.5286e-07	0.009471	0.00782322	0.23	0.0105736	0.00719471	0.14
GCST90017017	Hungatella	rs10044993	A	C	19.4067	-0.139547	0.0316748	8.06659e-06	0.00283555	0.0101312	0.780001	0.00548732	0.00931518	0.56
		rs13128780	T	C	22.9118	-0.149725	0.0312777	1.74997e-06	-0.000371291	0.0102021	0.97	-0.00577102	0.00937868	0.54
		rs13249325	T	G	19.6052	-0.100023	0.0225883	9.6917e-06	0.00388886	0.00739316	0.6	-0.00126106	0.00679393	0.85
		rs17092615	G	A	20.2991	0.152235	0.0337867	7.37683e-06	-0.00304283	0.0106032	0.77	0.00308946	0.00974713	0.75
		rs72759041	G	T	19.9347	-0.126025	0.0282242	3.86091e-06	-0.00272795	0.00845078	0.75	0.00273389	0.00776836	0.719999
GCST90017018	Intestinibacter	rs10805326	A	G	30.799	-0.0775151	0.0139665	3.54544e-08	-0.000360173	0.00780623	0.96	0.00286896	0.00717618	0.69
		rs118030283	G	A	21.8926	-0.151829	0.0324471	2.67436e-06	-0.0046651	0.0156677	0.77	-0.0209971	0.0144076	0.15
		rs16938435	T	C	22.703	-0.112189	0.0235439	1.80098e-06	0.0208613	0.013566	0.12	0.00186857	0.0124751	0.88
		rs2098844	T	C	20.067	0.0575295	0.0128416	6.78875e-06	-0.0103635	0.00720219	0.15	-0.00936135	0.00662358	0.16
		rs2702387	G	A	21.2052	-0.0608559	0.0132145	4.25991e-06	-0.00560354	0.00760456	0.46	-0.00684838	0.00699079	0.33
		rs4327025	G	A	27.5424	-0.0810346	0.0154397	1.64327e-07	-0.0177711	0.00874246	0.0420001	-0.0100178	0.00803649	0.21
		rs447950	A	G	21.1397	0.0628342	0.0136652	5.6391e-06	0.00695335	0.00775436	0.37	-0.00161513	0.00712977	0.82
		rs478972	C	T	23.0579	0.142681	0.0297116	1.81991e-06	0.00367585	0.016545	0.82	-0.00719925	0.0152158	0.64
		rs6062862	A	G	20.4034	0.0924508	0.0204658	6.6799e-06	0.0120732	0.011111	0.28	0.0052042	0.0102153	0.61
		rs62430350	T	C	18.478	0.151096	0.0351476	6.84227e-06	-4.01447e-07	0.0161918	1	-0.00323264	0.0148948	0.83
		rs68093214	C	T	19.522	0.0662258	0.0149877	9.25763e-06	0.00197802	0.00828362	0.81	-0.00548613	0.00761547	0.47
		rs6875660	C	T	21.0856	0.0890455	0.0193905	3.05781e-06	-0.00762428	0.0113854	0.5	-0.00196204	0.0104683	0.85
		rs893394	G	A	19.9073	0.0583322	0.0130729	7.85037e-06	0.00524774	0.00730189	0.47	0.000254058	0.00671104	0.97
		rs9348442	C	T	19.9844	0.099082	0.0221625	6.25936e-06	-0.00262798	0.0134457	0.85	0.0077904	0.0123687	0.53
GCST90017019	Intestinimonas	rs10262702	T	C	22.1862	0.0918017	0.0194885	2.06072e-06	0.00179463	0.01085	0.87	-0.00578731	0.00997348	0.56
		rs11258178	A	G	24.2601	0.0660742	0.0134139	6.982e-07	-0.00142698	0.00745329	0.85	0.00222069	0.00685191	0.75
		rs12226153	A	G	24.2468	-0.151142	0.0306922	5.12165e-07	0.010257	0.0153901	0.51	0.00529696	0.0141537	0.709999
		rs17067892	C	T	18.3804	0.107194	0.0250013	6.37926e-06	0.01229	0.01406	0.38	0.00458175	0.0129204	0.719999
		rs1859797	G	A	20.9782	0.060368	0.0131793	4.1223e-06	0.00236093	0.00722449	0.74	-0.000288953	0.00664084	0.97
		rs2276760	A	G	20.175	-0.0685233	0.0152546	7.84061e-06	-0.000416991	0.00871663	0.96	9.68141e-06	0.00801356	1
		rs2731794	C	T	21.9388	0.120632	0.0257529	1.91743e-06	0.00861354	0.0143595	0.55	-0.00665737	0.0132029	0.61
		rs4113676	A	C	19.8705	-0.218507	0.0490152	7.41635e-06	-0.00630615	0.0168431	0.709999	-0.00705551	0.0154852	0.649999
		rs4784055	T	C	20.6286	-0.175324	0.038599	8.71806e-07	-0.00127542	0.0182077	0.94	-0.0085347	0.0167434	0.61
		rs62240188	G	A	23.6982	0.130074	0.0267179	2.20308e-06	0.00427241	0.0131024	0.74	0.000511627	0.0120456	0.97
		rs62427239	C	A	19.5717	0.162658	0.0367647	9.40503e-06	0.0183548	0.0162863	0.26	0.0169674	0.0149817	0.26
		rs6934519	C	T	20.9788	0.0692373	0.0151154	8.56959e-06	-0.00693413	0.00817577	0.4	-0.00462169	0.00752088	0.54
		rs716604	A	G	24.2853	0.0818068	0.0165992	8.56624e-07	-0.00103932	0.009317	0.91	-0.00468965	0.00856309	0.58
		rs7170984	T	C	21.8546	-0.0658116	0.0140767	2.98353e-06	0.00848516	0.00789928	0.28	0.00781478	0.0072614	0.28
		rs72982915	C	T	20.6793	0.183158	0.0402743	4.91157e-06	-0.044244	0.0170175	0.00929994	-0.0223059	0.0156405	0.15
		rs9823439	C	T	19.5953	0.0581947	0.0131455	9.85871e-06	0.00173078	0.00724338	0.81	0.00445853	0.00665913	0.5
GCST90017020	Lachnoclostridium	rs1031599	T	G	20.0362	0.078627	0.0175644	6.31379e-06	0.00104873	0.0133053	0.94	0.0157624	0.0122321	0.2
		rs12566975	T	C	19.577	-0.0468097	0.0105787	9.57194e-06	-0.00142667	0.00717194	0.84	0.00566942	0.00659263	0.39
		rs1528479	A	G	19.7806	0.0497799	0.0111919	9.63984e-06	0.0107279	0.00759612	0.16	0.0083513	0.00698146	0.23
		rs1997204	C	T	19.9379	0.108075	0.0242022	5.97077e-06	-0.0175055	0.015321	0.25	-0.00718255	0.0140926	0.61
		rs2385421	A	G	17.0433	0.0746186	0.0180734	7.13724e-06	0.0149373	0.0137295	0.28	0.000637883	0.0126241	0.96
		rs3821998	C	A	20.1412	-0.0864066	0.0192519	6.72048e-06	-0.00626358	0.0133009	0.64	0.0103597	0.0122274	0.4
		rs6112314	A	C	26.9604	-0.0561715	0.0108174	2.43215e-07	0.00136114	0.00736897	0.85	-0.00118168	0.0067749	0.86
		rs615997	T	C	23.0905	0.0511752	0.0106491	2.0268e-06	0.0164315	0.00717509	0.0219999	0.0182086	0.00659635	0.00580003
		rs62285313	A	G	22.652	0.0864203	0.0181565	1.58332e-06	-0.00880313	0.0115978	0.450001	-0.00804223	0.0106623	0.450001
		rs72829893	G	T	19.1957	0.117472	0.0268103	5.57763e-06	-0.000514606	0.0162618	0.97	-0.0262246	0.0149519	0.0790005
		rs78068103	A	G	20.8108	0.0886199	0.0194248	3.66522e-06	-0.0213423	0.0140529	0.13	-0.0141933	0.012921	0.27
		rs789029	C	T	21.5999	-0.0641288	0.0137974	3.75327e-06	-0.0142608	0.0096166	0.14	-0.00922494	0.00884237	0.3
GCST90017021	Lachnospiraceae FCS020 group	rs10093861	G	A	22.0446	-0.0568869	0.0121152	3.05626e-06	-0.00852271	0.0071571	0.23	0.00081838	0.00657701	0.9
		rs1254846	A	G	20.7682	-0.105963	0.0232501	5.59667e-06	-0.0163678	0.0138241	0.24	-0.0192779	0.0127087	0.13
		rs1363769	C	T	19.9301	0.200628	0.0449372	1.58161e-06	1.77986e-05	0.0160883	1	0.0178791	0.0147908	0.23
		rs2322265	C	T	22.1462	-0.0666305	0.0141577	5.20811e-06	0.00757087	0.00840956	0.37	0.00527354	0.00773082	0.5
		rs2862811	C	T	21.5321	-0.0564927	0.0121736	3.91913e-06	0.00550383	0.00722599	0.450001	-0.00400885	0.00664314	0.55
		rs35035870	T	C	21.1547	-0.190615	0.0414403	2.62029e-06	-0.00137217	0.0172632	0.94	-0.00254875	0.0158763	0.87
		rs3999074	G	T	20.4156	-0.0550587	0.0121847	6.55043e-06	0.0100896	0.00725856	0.16	0.00256537	0.00667289	0.7
		rs4452603	T	G	19.745	0.0604208	0.0135965	8.98194e-06	-0.000404712	0.00806557	0.96	0.00730169	0.0074195	0.33
		rs7249113	G	A	25.9036	0.0679483	0.0133496	3.721e-07	0.00713531	0.0080101	0.37	-0.00272313	0.00736411	0.709999
		rs72793667	A	G	22.4636	-0.116881	0.0246589	1.63422e-06	0.00665421	0.0132488	0.62	0.00410694	0.0121767	0.74
		rs9308097	G	A	20.0544	-0.055381	0.0123659	7.47291e-06	-0.00212551	0.00726221	0.77	-0.0111607	0.00667608	0.0949992
		rs9788306	C	T	23.0712	-0.062804	0.0130744	1.38618e-06	0.013106	0.00783792	0.0940005	0.00191375	0.0072055	0.79
GCST90017022	Lachnospiraceae NC2004 group	rs117467633	T	C	19.609	-0.169687	0.0383169	9.13314e-06	0.0205519	0.0141787	0.15	0.0228387	0.0130366	0.08
		rs12127733	G	A	21.9188	0.115182	0.0246006	3.10592e-06	-0.012726	0.00946374	0.18	-0.0125776	0.00869931	0.15
		rs12208226	C	A	20.6648	-0.154739	0.0340372	9.74833e-06	0.0147038	0.0130316	0.26	0.0212254	0.0119878	0.0769999
		rs12863463	G	A	20.4948	-0.156365	0.0345372	6.03976e-06	-0.00585584	0.0133659	0.66	-0.0022254	0.0122874	0.86
		rs17067076	G	A	19.2739	-0.154631	0.0352194	5.61203e-06	-0.0311657	0.0157631	0.0479999	-0.0201142	0.014494	0.17
		rs1928659	T	C	20.495	0.102522	0.0226445	6.17234e-06	0.0201078	0.00832138	0.016	0.0085471	0.00765218	0.26
		rs1929743	T	C	19.3484	0.0837206	0.0190318	9.05503e-06	0.0111771	0.00757228	0.14	0.00787356	0.00696128	0.26
		rs3756315	A	G	21.9874	-0.0883469	0.0188397	3.32583e-06	0.00592079	0.00768175	0.44	0.0174553	0.00706301	0.0129999
		rs6116753	G	A	22.6201	0.0994748	0.0209139	2.92247e-06	-0.00249688	0.00819869	0.760001	-0.00434868	0.00753774	0.56
GCST90017023	Lachnospiraceae ND3007 group	rs2861203	G	A	20.2153	0.0572304	0.0127279	7.36936e-06	-0.00550679	0.00800524	0.49	0.00284201	0.00735954	0.7
		rs72776675	T	C	19.1201	-0.0647067	0.014797	8.71686e-06	0.0065198	0.00944748	0.49	0.0105505	0.0086852	0.22
		rs9932954	A	G	23.4642	-0.0561864	0.0115984	1.24882e-06	-0.00107942	0.0072037	0.88	0.00357441	0.00662435	0.59
GCST90017024	Lachnospiraceae NK4A136 group	rs10952110	G	T	19.7938	0.0487709	0.0109614	9.08113e-06	0.00459906	0.00721722	0.52	0.00336205	0.00663416	0.61
		rs11263806	A	G	20.1859	-0.0524615	0.0116758	5.06512e-06	0.00507641	0.00777171	0.51	0.00636663	0.0071457	0.37
		rs12611395	G	A	20.4323	0.0902532	0.0199652	5.83042e-06	-0.000188289	0.0122222	0.99	0.0126956	0.0112365	0.26
		rs160061	G	A	22.5931	-0.0513831	0.0108094	2.12197e-06	0.00421261	0.00718502	0.56	0.00316324	0.00660629	0.630001
		rs28540839	A	C	21.121	0.0508285	0.0110591	9.34329e-06	0.0100996	0.00718684	0.16	0.00236272	0.00660434	0.719999
		rs2880566	T	C	19.8126	0.0599578	0.0134693	5.61423e-06	-0.0119695	0.00901231	0.18	-0.0053384	0.00828636	0.52
		rs4955932	T	C	20.2502	-0.0492283	0.0109388	7.05424e-06	-0.00269811	0.0074298	0.719999	0.00111717	0.00683052	0.87
		rs59805249	T	C	20.2577	0.0936162	0.0207982	9.45388e-06	-0.00785425	0.015373	0.61	-0.00291862	0.0141348	0.84
		rs68104925	T	C	22.6438	-0.0549104	0.0115385	2.36777e-06	0.00588949	0.00750186	0.43	0.000857435	0.00689619	0.9
		rs7073658	G	T	20.7426	0.0499621	0.0109693	5.26914e-06	0.00289748	0.0073844	0.69	-0.00812847	0.00678857	0.23
		rs73044693	A	G	21.897	-0.10758	0.0229884	3.57256e-06	-0.0134749	0.0131413	0.31	-0.0126074	0.0120815	0.3
		rs7616165	G	T	22.7358	-0.230542	0.0483465	2.77389e-06	0.00105514	0.0162615	0.95	-0.0044949	0.0149498	0.760001
		rs76193507	A	G	21.1263	-0.22973	0.0499776	2.93089e-06	0.0364855	0.0175069	0.0369999	0.0348458	0.0160948	0.0299999
		rs954878	A	G	22.779	-0.0520656	0.0109082	1.78201e-06	-0.0133473	0.00721061	0.064	-0.0119569	0.00662818	0.0710003
GCST90017025	Lachnospiraceae UCG001	rs12131224	C	T	20.4212	0.117095	0.02591	7.39861e-06	-0.00520194	0.0125006	0.68	0.00462667	0.0114909	0.69
		rs2050911	G	A	23.8281	0.0751466	0.0153934	1.10647e-06	0.0150229	0.00788543	0.0569994	0.0110581	0.0072485	0.13
		rs2371284	C	T	20.0531	0.0761893	0.0170127	7.55962e-06	-0.00758714	0.00864859	0.38	-0.00447569	0.00795515	0.57
		rs437876	T	C	29.3719	0.0784637	0.0144768	7.16556e-08	-0.0101186	0.00750713	0.18	-0.00564083	0.00690161	0.41
		rs4981345	T	C	20.7143	-0.0681973	0.0149831	6.08597e-06	0.00874203	0.00756741	0.25	0.00581589	0.00695645	0.4
		rs573933	T	C	21.5623	-0.107898	0.0232346	3.10506e-06	0.0108361	0.0123309	0.38	0.00854181	0.0113393	0.450001
		rs62496417	T	G	20.4071	-0.0748504	0.0165681	5.87503e-06	-0.00378213	0.00846566	0.66	-0.00895491	0.00778175	0.25
		rs7341608	T	C	19.5114	-0.0784757	0.0177648	9.48135e-06	-0.0204899	0.00920182	0.0259998	-0.00534656	0.008456	0.53
		rs74034332	G	A	19.2849	0.168045	0.0382637	3.3335e-06	5.84533e-05	0.0166368	1	0.00353383	0.0152988	0.82
		rs78848836	A	G	20.9386	-0.118868	0.0259753	3.38174e-06	-0.0267627	0.0123257	0.0299999	-0.00502193	0.0113302	0.66
		rs8104225	A	G	20.366	0.0892098	0.0197665	8.04211e-06	0.0157496	0.0103392	0.13	0.0146176	0.0095054	0.12
		rs9403580	C	T	22.0076	0.107801	0.0229777	3.46785e-06	-0.0111236	0.0118642	0.35	-0.00311895	0.0109138	0.780001
		rs985416	T	C	28.4769	-0.0970258	0.0181807	1.45589e-07	0.000998054	0.00905292	0.91	-0.00341198	0.00832271	0.68
GCST90017026	Lachnospiraceae UCG004	rs11128180	A	G	21.4012	0.0648288	0.0140126	4.51742e-06	-0.0153151	0.00841644	0.0690001	-0.0169189	0.00773757	0.090001
		rs12072562	T	C	19.2227	0.133104	0.0303566	7.07375e-06	-0.00434897	0.0153271	0.780001	-0.00868616	0.0140891	0.54
		rs12673420	G	A	21.9275	0.0554351	0.0118375	2.98078e-06	0.00159728	0.0072731	0.83	0.00643427	0.00668553	0.34
		rs12747809	A	G	24.4856	0.062197	0.0125685	8.64868e-07	-0.00799956	0.00767806	0.3	-0.00781338	0.00705787	0.27
		rs233486	G	A	20.2278	0.0799088	0.017766	6.28463e-06	0.00727684	0.0104689	0.49	-0.00877299	0.00963028	0.36
		rs2444793	T	C	21.0613	0.0542433	0.0118188	4.77079e-06	0.00652957	0.00718939	0.36	0.00400509	0.0066135	0.54
		rs2726805	A	G	20.5911	0.0548397	0.0120844	6.30406e-06	0.00439172	0.00738737	0.55	0.0029437	0.00679114	0.66
		rs2882478	G	A	23.7782	-0.0577091	0.0118338	1.20812e-06	0.00254286	0.00727495	0.73	0.00144297	0.00668628	0.83
		rs35182105	A	G	20.5191	-0.109724	0.024221	4.86508e-06	-0.00400435	0.0140208	0.780001	0.00602333	0.0128966	0.64
		rs6656451	T	C	20.7005	0.05436	0.011947	5.56775e-06	0.00183338	0.00719906	0.8	0.00872909	0.00661757	0.19
		rs7629954	A	G	20.7138	0.108441	0.023825	5.77218e-06	-0.0197707	0.0138041	0.15	-0.0196079	0.0126907	0.12
GCST90017027	Lachnospiraceae UCG008	rs10741777	T	C	24.9907	-0.0973842	0.0194791	7.68652e-07	-0.00644666	0.00842554	0.44	-0.000718018	0.00774864	0.93
		rs10793103	T	C	28.8848	-0.0974344	0.0181279	9.34932e-08	-0.00583019	0.00773231	0.450001	-0.00554412	0.0071111	0.44
		rs10801803	G	A	23.1745	-0.117029	0.0243085	1.4003e-06	0.00165904	0.0106761	0.88	0.00787486	0.00981372	0.42
		rs13024781	T	C	22.3769	-0.0798769	0.0168846	2.29166e-06	-0.00604654	0.00721473	0.4	0.00355229	0.00663093	0.59
		rs57091572	A	G	21.9343	-0.110443	0.0235801	2.85825e-06	0.00826085	0.0098887	0.4	0.00623898	0.00909659	0.49
		rs57254474	G	A	19.8338	0.0886512	0.0199045	6.92054e-06	0.00452794	0.00839898	0.59	0.0134342	0.00771823	0.0819993
		rs61944774	A	G	20.8525	0.179838	0.0393797	6.34118e-06	-0.00327688	0.0150589	0.83	0.00708691	0.0138515	0.61
		rs62277846	C	T	23.2084	0.102292	0.0212319	1.58891e-06	0.000196583	0.00896301	0.98	0.00392846	0.00823774	0.630001
		rs67078837	T	C	24.5523	-0.0845848	0.0170693	7.68192e-07	-0.0119325	0.00719623	0.0969996	-0.00596454	0.00661542	0.37
		rs75356640	G	A	20.2814	0.136523	0.0303128	9.83196e-06	0.0130452	0.0129254	0.31	-0.0158411	0.0118817	0.18
		rs955844	A	C	24.0767	0.112064	0.0228369	1.80992e-06	0.000746705	0.00973082	0.94	-0.002015	0.00894823	0.82
GCST90017028	Lachnospiraceae UCG010	rs10414815	C	T	20.6068	-0.10453	0.0230253	4.23975e-06	0.00386785	0.0113358	0.73	-0.00264621	0.0104216	0.8
		rs11192447	A	G	27.0354	0.126592	0.024345	4.68954e-07	-0.012684	0.015061	0.4	-0.0124356	0.0138457	0.37
		rs12346653	C	T	22.2023	0.0657686	0.0139569	2.70321e-06	0.00340327	0.00839677	0.69	0.00174743	0.0077215	0.82
		rs17730011	G	A	19.9951	-0.0702357	0.015706	7.84603e-06	-0.00735988	0.00940314	0.43	-0.00540325	0.00864993	0.53
		rs2833528	T	C	19.3567	0.0562148	0.0127763	9.91996e-06	0.00185115	0.00741629	0.8	0.00317526	0.00681713	0.64
		rs336138	G	T	20.5705	0.0779543	0.0171865	7.48411e-06	0.00612626	0.00976019	0.53	0.0157476	0.00897404	0.0790005
		rs4576377	C	A	20.269	0.0572001	0.0127043	7.63062e-06	-0.00545902	0.00733452	0.46	0.00248514	0.00674199	0.709999
		rs72894957	G	A	20.8757	0.222263	0.0486425	5.68434e-06	0.00500309	0.0167635	0.77	0.00299007	0.015407	0.85
		rs74315802	G	T	22.3397	0.0867262	0.0183477	3.19007e-06	0.000550312	0.0106535	0.96	-0.00191681	0.00979342	0.84
		rs9981767	A	C	24.6261	0.0655062	0.0131994	9.96369e-07	0.00245614	0.0077723	0.75	0.00364891	0.00714438	0.61
GCST90017030	Lactobacillus	rs11674854	C	T	23.335	-0.0852686	0.0176504	1.59199e-06	0.00908195	0.00738997	0.22	0.0115247	0.00679199	0.0899995
		rs12693845	C	T	20.6046	-0.0805447	0.0177429	8.96314e-06	-0.000608575	0.00730538	0.93	-0.00842341	0.00671424	0.21
		rs16861661	G	A	23.046	-0.183147	0.038148	1.27809e-06	-0.00646343	0.0140733	0.649999	-0.00119339	0.0129366	0.93
		rs62314653	C	A	22.623	0.187692	0.0394585	2.24383e-06	0.00312158	0.0158426	0.84	0.00897432	0.0145639	0.54
		rs7399658	G	A	23.3102	-0.107134	0.0221883	3.12097e-06	0.00525938	0.00896957	0.56	0.000317598	0.00824583	0.97
		rs75127669	C	A	20.2755	0.139784	0.0310414	6.83439e-06	-0.00160116	0.0134918	0.91	0.0164579	0.0124111	0.18
		rs768253	T	G	21.2488	-0.079195	0.0171791	4.24766e-06	0.00837478	0.00730317	0.25	0.000217691	0.00671123	0.97
		rs77478751	A	G	21.358	-0.219886	0.0475759	7.32706e-06	-0.00458149	0.0144047	0.75	-0.00568426	0.0132429	0.67
		rs921925	A	C	23.4914	0.0985077	0.0203229	9.71673e-07	-0.00808109	0.00885858	0.36	-0.00063999	0.00814416	0.94
GCST90017031	Lactococcus	rs10417872	G	T	23.2724	-0.118306	0.024522	1.28677e-06	-0.00895031	0.00807368	0.27	-0.0133929	0.00742256	0.0710003
		rs123059	C	T	24.7652	0.13671	0.0274694	1.26561e-06	0.00852395	0.00854924	0.32	0.0143726	0.0078606	0.0669993
		rs12621813	G	A	20.4098	0.108423	0.0239978	6.6083e-06	0.00538945	0.0077547	0.49	0.00569069	0.00712721	0.42
		rs17168302	G	A	20.3988	0.191857	0.0424761	6.28608e-06	-0.0193868	0.0144897	0.18	-0.0197834	0.0133192	0.14
		rs2293361	C	T	21.3657	-0.199221	0.0430969	1.39592e-06	-0.00377411	0.0148735	0.8	-0.00636377	0.01367	0.64
		rs4766997	C	T	23.106	0.114599	0.023839	2.06144e-06	0.0116208	0.00778873	0.14	0.00989029	0.00716424	0.17
		rs55910161	C	T	22.6914	0.146426	0.0307367	2.36211e-06	0.00645526	0.00991883	0.52	0.00321992	0.00911852	0.719999
		rs6674304	C	T	20.6159	0.200758	0.0442121	6.1776e-06	-0.0111956	0.0139448	0.42	0.0112095	0.0128184	0.38
		rs7992246	C	T	20.3949	-0.104232	0.0230786	4.44723e-06	0.0109158	0.00743032	0.14	0.00230919	0.00683079	0.74
GCST90017032	Marvinbryantia	rs11620597	T	C	19.3367	0.119479	0.0271688	7.80171e-06	-0.0173898	0.0142874	0.22	-0.00848807	0.0131346	0.52
		rs1187983	C	T	23.4471	-0.0935456	0.0193174	2.02428e-06	-0.00970994	0.0105544	0.36	-0.0090575	0.00970189	0.35
		rs146541147	G	A	19.6003	0.118845	0.0268423	6.86294e-06	-0.000490304	0.0145882	0.97	-0.00788286	0.0134117	0.56
		rs2724813	G	A	25.1767	0.0840769	0.0167551	6.28449e-07	0.0015835	0.00944297	0.87	-0.00697408	0.00868105	0.42
		rs2842896	C	T	24.5159	-0.0649396	0.0131146	7.25371e-07	0.0123457	0.00732927	0.0920005	0.00434802	0.00674218	0.52
		rs2863363	G	A	21.6849	-0.0634861	0.0136323	3.11279e-06	0.00213459	0.00745259	0.77	-0.000663339	0.00685147	0.92
		rs3125832	A	C	20.4746	0.0679323	0.015012	5.02736e-06	0.000794989	0.00832219	0.92	0.00538995	0.00764998	0.48
		rs61884471	G	A	25.0813	0.124426	0.0248431	1.01163e-06	0.00839626	0.0135704	0.54	0.0170022	0.0124802	0.17
		rs72948274	A	C	21.5428	-0.126354	0.0272212	3.25912e-06	0.0123619	0.015172	0.42	0.0199941	0.0139531	0.15
		rs8006832	G	T	19.3143	-0.0952415	0.0216699	6.58082e-06	0.00126099	0.0117207	0.91	0.0168978	0.0107744	0.12
GCST90017033	Methanobrevibacter	rs10202904	G	T	22.2567	0.112811	0.0239106	3.08546e-06	0.0037547	0.00724219	0.6	0.00696872	0.00665617	0.3
		rs1334944	T	C	20.3267	0.115197	0.0255492	7.61377e-06	0.00283424	0.00760462	0.709999	0.00197395	0.00699102	0.780001
		rs4802933	G	A	19.3707	0.135628	0.0308139	9.73823e-06	0.00590743	0.00975839	0.54	0.00709283	0.0089714	0.43
		rs6776814	T	C	20.2469	-0.188956	0.0419905	8.04896e-06	0.0266577	0.0121126	0.0280001	0.0283286	0.0111356	0.0109999
		rs76029318	T	C	24.0569	0.222849	0.0454319	1.07552e-06	0.0225014	0.0137475	0.1	0.0289655	0.0126382	0.0219999
		rs894996	C	A	22.0605	0.214213	0.0456045	3.81566e-06	-0.0142062	0.0134447	0.29	-0.0122249	0.0123595	0.32
GCST90017034	Odoribacter	rs10093869	A	G	21.2309	-0.0577795	0.0125389	3.67443e-06	-0.00156421	0.00757863	0.84	-0.00564729	0.00696437	0.42
		rs10423795	T	C	20.6545	-0.0550695	0.0121164	6.5793e-06	-0.00417664	0.00730259	0.57	-0.00700712	0.00671365	0.3
		rs28417404	A	G	20.2875	-0.0726896	0.0161372	3.68036e-06	0.0232775	0.00972775	0.017	0.0262468	0.00894237	0.00329997
		rs4793970	A	G	19.9097	-0.0576329	0.0129154	6.02698e-06	-0.00627577	0.0079117	0.43	-0.00645772	0.00727441	0.37
		rs6856150	A	G	20.6321	-0.0881922	0.0194146	6.05954e-06	-0.0150054	0.0120949	0.21	-0.0045674	0.0111187	0.68
		rs74553962	T	G	21.1432	0.121449	0.0264106	9.48681e-06	-0.00224125	0.0145277	0.88	0.0040828	0.0133502	0.760001
		rs77779484	G	A	24.7091	-0.133489	0.0268526	6.56251e-07	-0.00373924	0.0156876	0.81	-0.0180316	0.0144298	0.21
GCST90017035	Olsenella	rs1035588	A	G	20.8467	-0.108148	0.0236848	4.85501e-06	0.00295298	0.00745809	0.69	0.00184686	0.0068546	0.79
		rs17148768	G	A	22.5668	0.140434	0.0295602	2.19842e-06	-0.00283128	0.00913909	0.760001	-0.0105341	0.00840169	0.21
		rs2759329	A	G	21.9439	0.111131	0.0237218	3.43202e-06	-0.00317799	0.00740458	0.67	0.00260305	0.00680648	0.7
		rs35225860	A	G	21.4833	-0.223604	0.0482391	3.87044e-06	-0.0195557	0.0144989	0.18	-0.0161911	0.0133278	0.22
		rs6046522	C	T	20.7403	0.122938	0.0269928	4.48456e-06	0.0015613	0.00825998	0.85	0.00176893	0.00759408	0.82
		rs61090148	A	G	20.512	-0.104783	0.0231343	6.43724e-06	0.0119341	0.00723906	0.0990011	0.0166809	0.00665479	0.012
		rs62112538	C	T	24.0028	-0.19943	0.0407033	1.1882e-06	-0.00190114	0.0130493	0.88	-0.0144314	0.0119969	0.23
		rs72691585	C	A	22.8691	-0.249079	0.0520814	2.95291e-06	0.00778963	0.016053	0.630001	0.01291	0.014762	0.38
		rs7540303	C	T	20.8891	0.108044	0.023638	5.32023e-06	0.00991042	0.00732362	0.18	0.00266203	0.00673206	0.69
		rs8066522	A	G	19.6373	0.106529	0.0240379	9.70085e-06	0.00336188	0.00757592	0.66	0.0107289	0.00696567	0.12
		rs9460691	C	A	19.9388	0.119966	0.0268645	7.2835e-06	0.0111077	0.00864551	0.2	0.0117704	0.00795299	0.14
GCST90017036	Oscillibacter	rs11627628	T	C	24.6017	0.143961	0.0290223	1.00921e-06	0.0095748	0.0138664	0.49	0.0120882	0.0127468	0.34
		rs11990279	T	C	20.8944	-0.0824934	0.0180457	4.94299e-06	-0.0146047	0.00837744	0.0810009	-0.00151476	0.00769843	0.84
		rs12649930	T	G	21.932	0.121589	0.0259612	4.09383e-06	-0.0224006	0.0129775	0.0840001	-0.00531921	0.0119301	0.66
		rs133832	A	C	23.9893	-0.0795527	0.0162411	1.1472e-06	0.0151032	0.00769491	0.05	0.00998057	0.00707458	0.16
		rs16866406	A	G	22.4226	0.0988765	0.0208795	3.07822e-06	0.0166114	0.0103671	0.11	0.0154865	0.00952818	0.1
		rs16934185	A	G	21.172	-0.129568	0.028157	4.38036e-06	-0.00954188	0.0125093	0.450001	0.0106341	0.0115033	0.36
		rs234108	A	G	24.1131	0.0749553	0.0152632	9.16326e-07	-0.00132861	0.00717205	0.85	0.00177967	0.00659274	0.79
		rs36095275	C	T	23.0022	-0.0752368	0.0156861	1.39627e-06	-0.000277178	0.00746505	0.97	-0.000586399	0.00686235	0.93
		rs4506202	G	A	21.8221	0.0711323	0.0152261	3.20826e-06	0.00383677	0.00723025	0.6	0.000731384	0.00664423	0.91
		rs61883564	A	G	21.0256	-0.101351	0.0221016	3.38712e-06	0.0155069	0.0105309	0.14	-0.00288547	0.0096849	0.77
		rs62206502	A	C	20.2681	0.0681423	0.0151349	6.59888e-06	0.00408312	0.00721452	0.57	0.00615012	0.00663291	0.35
		rs75453768	G	T	20.6637	0.12212	0.0268629	5.34737e-06	-0.00433247	0.0126495	0.73	-0.00468297	0.0116288	0.69
		rs761240	G	T	20.6366	0.17664	0.0388812	2.0384e-06	-0.00170303	0.0133955	0.9	0.00272866	0.0123156	0.82
		rs9393920	G	A	24.2906	0.0744662	0.0151081	9.92247e-07	-0.0122521	0.00716104	0.0870001	0.000627489	0.00658742	0.92
GCST90017037	Oscillospira	rs12206468	G	A	24.3153	-0.133016	0.0269733	1.04222e-06	0.026245	0.0135309	0.0519996	0.022486	0.0124471	0.0710003
		rs12925026	T	C	19.5317	0.13559	0.030678	9.31022e-06	-0.0245164	0.0116679	0.0359998	-0.000550138	0.0107296	0.96
		rs1954532	C	T	22.2245	0.0826246	0.0175252	2.26772e-06	0.00229818	0.00911823	0.8	0.00318319	0.00838206	0.7
		rs28889936	A	C	20.3448	0.114051	0.0252838	3.36589e-06	-0.00357961	0.0138321	0.8	-0.00390495	0.0127157	0.760001
		rs62422654	C	T	20.5692	0.0898456	0.0198088	6.46755e-06	0.000902319	0.0097207	0.93	0.001141	0.00894205	0.9
		rs72866977	A	C	21.4845	-0.130569	0.0281674	5.62704e-06	0.00540231	0.0135492	0.69	0.00711282	0.0124639	0.57
		rs751183	C	T	20.2132	0.0774322	0.0172216	6.85125e-06	0.00491168	0.00893993	0.58	0.00202743	0.00821782	0.81
		rs8076323	A	G	20.8825	0.0715392	0.0156539	5.61319e-06	0.00813198	0.00821689	0.32	0.00113948	0.00755502	0.88
GCST90017038	Oxalobacter	rs10464997	G	A	21.8114	0.137691	0.0294804	3.29754e-06	-0.00509932	0.0104869	0.630001	0.00269278	0.00963694	0.780001
		rs11108500	A	G	21.7048	-0.199099	0.0427327	3.74283e-06	0.00798825	0.0144749	0.58	-0.00737011	0.0133144	0.58
		rs111966731	T	C	20.4164	0.213114	0.047162	7.29861e-06	0.0180958	0.0149589	0.23	0.0126046	0.013751	0.36
		rs12002250	A	C	21.6763	0.217122	0.0466317	1.41504e-06	-0.00301989	0.015698	0.85	0.000799964	0.0144356	0.96
		rs1569853	T	C	21.6138	-0.138078	0.0296981	3.64502e-06	0.0121803	0.00980129	0.21	0.00610371	0.00901619	0.5
		rs36057338	G	T	24.3197	0.207847	0.0421439	8.79812e-07	0.00605766	0.0142045	0.67	0.0175701	0.0130581	0.18
		rs3862635	C	T	19.0837	-0.172142	0.0394026	9.18692e-06	-0.0226588	0.0144828	0.12	-0.0256199	0.0133193	0.0539995
		rs4428215	G	A	28.9268	0.130293	0.0242237	7.51069e-08	0.0154998	0.00859713	0.0710003	0.00642084	0.00790369	0.42
		rs6000536	C	T	26.6337	-0.130992	0.0253804	2.06054e-07	0.00579681	0.00901031	0.52	0.00267094	0.00828393	0.75
		rs6993398	G	A	20.81	0.127217	0.0278855	7.12771e-06	0.0019934	0.0102182	0.85	0.00410622	0.00939001	0.66
		rs736744	T	C	31.1309	-0.117882	0.0211262	2.57472e-08	-0.00200479	0.00732845	0.780001	-0.00479083	0.0067391	0.48
GCST90017039	Parabacteroides	rs114567323	T	C	21.1767	0.186478	0.0405199	5.65484e-06	0.00869862	0.0168763	0.61	-0.0287703	0.0155151	0.064
		rs115602804	G	A	21.4145	0.10308	0.0222736	1.93059e-06	-0.0133024	0.0154237	0.39	-0.0252075	0.0141796	0.0749998
		rs4236095	A	G	23.5382	-0.0761961	0.0157042	1.93143e-06	-0.00683932	0.0103739	0.51	0.00385863	0.00954293	0.69
		rs60884758	C	T	24.3972	-0.0702667	0.0142249	5.7069e-07	0.0117448	0.00952375	0.22	0.00645151	0.00875784	0.46
		rs6657302	T	C	21.4765	-0.10452	0.0225521	9.75708e-06	-0.0174412	0.0152487	0.25	-0.0111674	0.014017	0.43
		rs7298818	C	T	19.5709	0.0888832	0.0200902	8.53631e-06	0.0235901	0.0127945	0.0649995	0.0167756	0.0117686	0.15
GCST90017040	Paraprevotella	rs10842464	C	T	19.3021	0.0758215	0.0172568	6.59721e-06	0.00448655	0.00727241	0.54	-0.00485701	0.00668931	0.47
		rs140997932	T	C	21.0155	-0.162376	0.0354178	2.1112e-06	0.0207296	0.013872	0.14	-0.00569987	0.0127531	0.649999
		rs145020347	A	G	22.5762	-0.12465	0.0262323	4.03005e-06	0.0119341	0.0113445	0.29	-0.00305878	0.0104331	0.77
		rs17109926	A	G	20.9001	-0.0988335	0.0216172	6.75274e-06	-0.0130688	0.0093117	0.16	-0.00882016	0.00856509	0.3
		rs17785622	A	G	22.3823	0.248065	0.0524304	1.92659e-06	-0.0109772	0.0150897	0.47	-0.00546913	0.013881	0.69
		rs2081023	A	G	26.8507	-0.122561	0.0236507	2.63797e-07	-0.00217162	0.0110641	0.84	-0.00505007	0.0101729	0.62
		rs3008582	T	C	21.6402	0.10572	0.0227246	4.35993e-06	0.00474596	0.0100439	0.64	0.00256922	0.00923259	0.780001
		rs3801748	G	A	20.6216	0.0779721	0.0171691	5.20176e-06	-0.00256795	0.00740084	0.73	-0.000488435	0.00680295	0.94
		rs4756632	G	T	22.9555	-0.138905	0.0289897	3.81751e-06	-0.000140356	0.013483	0.99	0.00348657	0.0123998	0.780001
		rs4767113	C	T	23.0436	0.0882466	0.018382	2.14358e-06	-0.00442124	0.00781954	0.57	-0.00517961	0.00719258	0.47
		rs7240324	T	G	20.312	-0.10229	0.0226948	5.95895e-06	-0.0118982	0.00931608	0.2	-0.0163665	0.00856604	0.0560003
		rs9602779	A	C	23.4593	-0.106692	0.0220264	6.9274e-07	0.00948457	0.00917328	0.3	0.011964	0.0084331	0.16
		rs9900242	A	G	23.6961	-0.0852967	0.0175212	1.14067e-06	0.0110272	0.0072488	0.13	0.0120685	0.0066649	0.0700003
GCST90017041	Parasutterella	rs10899911	A	G	23.4257	-0.0717102	0.0148151	1.15271e-06	0.00590211	0.00799397	0.46	-0.00711075	0.00734896	0.33
		rs11715853	G	A	20.5835	-0.0662952	0.0146114	6.22917e-06	0.00797291	0.00790694	0.31	0.00569018	0.00726917	0.43
		rs2090816	C	A	22.4909	-0.0840967	0.0177315	2.89714e-06	0.00254818	0.00969297	0.79	0.00623138	0.00891654	0.48
		rs35055552	T	C	21.6502	0.109554	0.0235433	3.3485e-06	0.00587994	0.0122451	0.630001	-0.00811655	0.0112526	0.47
		rs55877868	A	C	20.9708	-0.104458	0.0228089	2.87071e-06	-0.000403084	0.011858	0.97	0.00194022	0.0109029	0.86
		rs62273907	A	G	20.87	0.229468	0.0502262	5.88383e-06	0.0128577	0.0164911	0.44	-0.0113765	0.015161	0.450001
		rs6809952	G	A	20.6031	-0.0684957	0.0150892	8.13355e-06	-0.00144598	0.00785803	0.85	-0.00518474	0.0072242	0.47
		rs6828768	C	T	23.0481	0.0636852	0.0132645	1.78328e-06	-0.00385035	0.00716415	0.59	-0.00239789	0.00658592	0.719999
		rs7303158	C	T	23.2109	0.0646859	0.0134256	1.32776e-06	0.000661712	0.00722207	0.93	0.00236394	0.00664301	0.719999
		rs7311004	C	T	20.4821	0.0617522	0.0136438	5.92052e-06	0.00150143	0.00734728	0.84	0.00414471	0.00675818	0.54
		rs7572229	A	G	24.925	-0.066273	0.0132736	6.31699e-07	0.00672911	0.00719647	0.35	0.0128241	0.00661415	0.0530005
		rs78383039	T	C	24.2469	-0.146315	0.0297119	1.57438e-06	-0.000739654	0.0146639	0.96	-0.00787619	0.0134774	0.56
		rs8039785	G	T	21.6121	-0.0618345	0.0133	3.62093e-06	0.00202719	0.00715764	0.780001	-0.0142783	0.00657965	0.0299999
		rs823424	G	A	20.6584	-0.0713448	0.0156958	4.95291e-06	0.0114363	0.00862725	0.18	0.00180183	0.007928	0.82
GCST90017042	Peptococcus	rs10031059	C	T	28.78	0.121167	0.0225844	1.23637e-07	0.00239747	0.00847754	0.780001	-0.00285518	0.00779331	0.709999
		rs11001941	G	A	24.8698	-0.195611	0.0392217	1.32859e-06	-0.0243922	0.0144554	0.0920005	-0.0169926	0.0132891	0.2
		rs12069354	C	T	19.5082	0.16763	0.0379501	9.28346e-06	0.0109656	0.0147661	0.46	0.0138316	0.0135734	0.31
		rs2054133	A	G	22.6025	-0.0895433	0.0188332	2.14166e-06	-0.00170882	0.00723089	0.81	-0.00393935	0.00664578	0.55
		rs36121075	A	G	21.0914	-0.14067	0.030628	6.98715e-06	-0.0133869	0.011426	0.24	-0.00393499	0.0105049	0.709999
		rs413827	G	A	21.5338	0.110229	0.0237523	3.30088e-06	0.00802019	0.00890347	0.37	0.0113345	0.00818464	0.17
		rs5770862	T	C	20.6151	0.162018	0.0356813	3.21959e-06	0.00544824	0.0136593	0.69	0.00583095	0.0125582	0.64
		rs6918730	A	G	21.8063	-0.135311	0.0289742	1.14731e-06	0.00111269	0.0113369	0.92	0.00469567	0.0104288	0.649999
		rs7033353	G	T	22.5222	-0.090152	0.018995	2.21958e-06	-0.00255144	0.0073042	0.73	-0.00220229	0.0067168	0.74
		rs72850165	T	C	19.9825	-0.134304	0.0300423	5.74156e-06	-0.0116699	0.0114916	0.31	-0.000407797	0.0105684	0.97
		rs74592222	G	A	20.732	0.137957	0.0302965	8.55342e-06	0.0019764	0.0116351	0.87	-0.00109326	0.0106953	0.92
		rs77681628	C	T	26.7408	0.200307	0.0387328	2.68838e-07	0.000424057	0.0148858	0.98	-0.00403128	0.0136847	0.77
GCST90017043	Phascolarctobacterium	rs11929846	T	C	19.4764	-0.0697199	0.0157969	8.88423e-06	-0.00294984	0.00878817	0.74	-0.00324468	0.00807887	0.69
		rs12618201	A	G	21.5534	0.0641657	0.0138202	3.37699e-06	0.0174593	0.00741398	0.0189998	0.0119766	0.00681406	0.0790005
		rs1264476	G	T	21.354	-0.0767335	0.0166041	4.29566e-06	-0.00235755	0.0088374	0.79	-0.00468054	0.00812111	0.56
		rs56069061	G	A	23.2758	-0.111306	0.0230694	1.87176e-06	-0.00472535	0.011657	0.69	-0.0083305	0.0107167	0.44
		rs56157888	A	C	24.2285	0.0954864	0.0193976	1.08505e-06	0.00996219	0.00973897	0.31	0.000450698	0.00895293	0.96
		rs74540770	G	A	21.8919	-0.121014	0.0258621	3.60272e-06	-0.00660948	0.0127195	0.6	-0.00582849	0.0116935	0.62
		rs74847270	A	G	20.615	-0.104889	0.0230998	5.73099e-06	0.0149128	0.0117891	0.21	0.0132907	0.0108387	0.22
		rs75882962	T	C	25.8316	0.0968661	0.0190575	3.18985e-07	0.00926194	0.0102646	0.37	0.0151119	0.00944155	0.11
		rs7982713	G	A	19.8366	0.0726921	0.0163201	9.72165e-06	0.0012981	0.00870179	0.88	0.0140832	0.00799966	0.0779992
GCST90017044	Prevotella7	rs118038478	A	G	19.236	0.205676	0.0468917	7.85416e-06	-0.0235961	0.0133347	0.0769999	-0.015482	0.0122622	0.21
		rs12124567	A	G	19.4449	-0.121281	0.0275017	9.48986e-06	-0.00486535	0.00796519	0.54	0.00174215	0.00732181	0.81
		rs12195431	T	C	19.7384	0.196528	0.0442322	8.72811e-06	-0.0108293	0.0139743	0.44	-0.000994221	0.0128549	0.94
		rs2240542	C	T	21.3095	0.12085	0.0261776	4.8415e-06	0.0080808	0.00794855	0.31	0.00438045	0.00730537	0.55
		rs2918132	T	C	20.2245	0.114648	0.0254916	6.42407e-06	0.0187145	0.00744642	0.012	0.0171182	0.00684559	0.012
		rs430270	A	C	21.9413	0.139155	0.0297055	2.86847e-06	-0.00343265	0.00917446	0.709999	-0.00146458	0.00843446	0.86
		rs57404562	C	A	24.1986	0.155486	0.0316057	6.2157e-07	-0.00713099	0.00920131	0.44	0.000518346	0.00845676	0.95
		rs79263163	A	C	20.8885	-0.143982	0.031501	7.51052e-06	0.0027632	0.00960337	0.77	-0.00553019	0.00883184	0.53
		rs9426434	T	C	19.7098	-0.123657	0.0278514	9.71717e-06	0.0083097	0.00823583	0.31	0.00106349	0.0075706	0.89
		rs9608249	A	G	22.1272	-0.158213	0.0336317	2.06685e-06	-0.00879216	0.0101584	0.39	-0.00970102	0.00933946	0.3
		rs9959718	G	A	23.3301	0.133012	0.0275361	1.9006e-06	0.00594096	0.00823669	0.47	-0.00251861	0.00757355	0.74
GCST90017045	Prevotella9	rs111509883	T	C	24.2313	0.171131	0.0347624	1.24388e-06	0.0168051	0.0145996	0.25	0.0246003	0.0134222	0.0669993
		rs11685699	C	T	22.8546	-0.141357	0.0295665	2.02554e-06	-0.0118831	0.0133077	0.37	0.00312601	0.0122309	0.8
		rs117271932	A	G	22.3232	0.208089	0.0440393	2.81722e-06	0.0201007	0.0156839	0.2	0.0053626	0.0144196	0.709999
		rs12648235	T	C	19.5622	0.0785902	0.0177676	7.39078e-06	-0.00248313	0.0104031	0.81	-0.0074186	0.00956349	0.44
		rs1304512	G	A	21.0752	0.0761593	0.0165885	5.29078e-06	0.00445883	0.00844272	0.6	0.00678705	0.00776269	0.38
		rs2104588	C	T	19.713	-0.105558	0.023773	8.1298e-06	-0.00156225	0.0115726	0.89	0.00903734	0.0106388	0.4
		rs2495052	A	G	19.8021	0.0838978	0.0188523	8.9714e-06	-0.00638717	0.00945771	0.5	0.000599623	0.00869377	0.95
		rs2683313	G	A	22.8398	0.0724576	0.0151603	1.68896e-06	-0.00562892	0.00766935	0.46	0.00326774	0.00704774	0.64
		rs4968431	G	T	19.7129	0.0640113	0.0144162	8.5844e-06	0.00777881	0.0074012	0.29	0.00383766	0.00680503	0.57
		rs7237249	C	T	20.4551	-0.0823764	0.0182126	8.93305e-06	-0.00671636	0.00925537	0.47	-0.0180992	0.00851022	0.0329997
		rs72815774	T	C	20.0885	-0.176186	0.0393068	8.78294e-06	-0.000334605	0.0131089	0.98	0.00252297	0.0120482	0.83
		rs746764	T	C	22.4541	-0.0915771	0.0193245	2.04e-06	6.7779e-05	0.00932249	0.99	0.00376517	0.00857094	0.66
		rs7976209	T	C	19.3485	-0.0870786	0.0197951	7.2835e-06	-0.000551942	0.0102217	0.96	-0.00507995	0.00940214	0.59
		rs9428102	A	G	19.565	-0.0778845	0.0176068	4.61732e-06	0.01279	0.00876401	0.14	0.00193332	0.0080561	0.81
		rs9613013	G	A	20.49	0.0917591	0.0202697	6.10408e-06	-0.0261706	0.0106269	0.0140001	-0.0325918	0.00977024	0.000850002
GCST90017046	Rikenellaceae RC9 gut group	rs12501673	A	G	19.6955	0.116395	0.0262253	6.28985e-06	-0.00535193	0.00750668	0.48	-0.00463999	0.00690081	0.5
		rs17032291	T	C	21.2029	-0.169579	0.0368251	6.60998e-06	-0.00853494	0.0104262	0.41	-0.0157372	0.00958474	0.1
		rs17582787	A	G	21.5305	-0.157739	0.0339924	3.55378e-06	-0.00573839	0.010169	0.57	0.00741002	0.00934825	0.43
		rs2900503	T	G	27.825	0.172329	0.0326671	1.55282e-07	0.0145343	0.00986004	0.14	0.00381866	0.00906709	0.67
		rs2998141	C	T	21.6408	0.136346	0.0293073	4.42374e-06	-0.00599042	0.00889121	0.5	-0.00299902	0.0081738	0.709999
		rs4270579	A	G	18.9578	0.118021	0.0271041	5.45645e-06	0.0103707	0.0080032	0.2	0.00483543	0.00735726	0.51
		rs4717843	G	T	20.9893	-0.119376	0.0260548	4.71726e-06	-0.0061194	0.00750827	0.42	-0.00451779	0.0069017	0.51
		rs7712231	A	G	19.8832	0.156284	0.0350462	7.9704e-06	0.00778099	0.0100601	0.44	0.00280506	0.00924982	0.760001
		rs80309088	G	A	20.603	0.17405	0.0383423	4.55638e-06	0.0155689	0.0110708	0.16	0.00584706	0.010184	0.57
		rs9887954	G	A	21.2691	-0.114849	0.0249013	4.80806e-06	-0.0103653	0.00728739	0.15	-0.00794133	0.00669876	0.24
GCST90017047	Romboutsia	rs10279978	A	G	23.746	-0.0622202	0.0127675	1.17009e-06	0.00367062	0.00772651	0.630001	-0.000885075	0.00710231	0.9
		rs11221428	T	C	21.0856	-0.0726779	0.0158263	6.48649e-06	-0.00678394	0.0095137	0.48	0.00409846	0.00874938	0.64
		rs16843578	C	T	19.7821	-0.0875276	0.0196779	5.08124e-06	-0.0214592	0.0124654	0.0850002	-0.0110717	0.0114585	0.33
		rs28603357	T	C	20.4902	-0.214911	0.0474739	8.52236e-06	0.0208604	0.0170935	0.22	0.0174151	0.0157125	0.27
		rs34302036	G	A	20.7344	-0.0550261	0.0120835	5.87665e-06	0.00227642	0.00719679	0.75	-0.00660352	0.00661539	0.32
		rs61841503	G	A	29.347	0.092888	0.0171454	3.99595e-08	0.00405049	0.00953869	0.67	-0.00252261	0.00876904	0.77
		rs62504452	A	G	20.5415	-0.0710048	0.0156654	4.65833e-06	0.00311749	0.00940191	0.74	-0.00313936	0.00864236	0.719999
		rs7109293	A	G	19.9548	0.0919112	0.0205738	6.98361e-06	0.0116327	0.0138049	0.4	0.0100136	0.0126958	0.43
		rs75200530	T	G	20.4969	-0.190644	0.0421065	5.06559e-06	0.00977231	0.0165255	0.55	0.00712994	0.0151861	0.64
		rs75987356	G	A	21.3441	-0.129578	0.0280454	6.70795e-06	-0.020066	0.014916	0.18	-0.0229798	0.013709	0.0940005
		rs77702691	A	G	20.4901	-0.094406	0.0208544	7.3697e-06	-0.000126702	0.0119554	0.99	-0.00296457	0.0109908	0.79
		rs9389266	T	G	19.8186	0.0722815	0.0162353	9.38469e-06	0.00325968	0.00985255	0.74	-0.0054597	0.00906334	0.55
		rs9567264	C	T	20.6936	0.0580018	0.0127495	5.75692e-06	0.00208481	0.00781741	0.79	0.00990786	0.00718664	0.17
GCST90017048	Roseburia	rs12740451	T	C	20.6177	0.0697527	0.0153607	7.3426e-06	0.012108	0.0103742	0.24	0.018132	0.00953621	0.0569994
		rs16910295	T	C	21.8836	-0.0980434	0.020957	2.91112e-06	-0.011144	0.0138429	0.42	-0.0191222	0.0127307	0.13
		rs2160994	C	T	23.9657	-0.0550687	0.0112481	9.6984e-07	-0.00435262	0.00746482	0.56	-0.00594338	0.0068663	0.39
		rs2943022	T	C	21.3883	0.0493786	0.0106763	4.11405e-06	0.0105028	0.00725122	0.15	0.0124656	0.00666716	0.0619998
		rs302266	T	C	20.1889	-0.0777312	0.0172985	8.12587e-06	0.015043	0.011373	0.19	0.0147591	0.0104544	0.16
		rs329182	T	C	20.3857	0.0690327	0.0152884	5.90147e-06	-0.000785441	0.0102372	0.94	0.00739867	0.00941267	0.43
		rs55858165	A	C	19.598	0.179284	0.0404954	9.98964e-06	-0.0214513	0.0162187	0.19	0.00462014	0.014909	0.760001
		rs57466170	C	T	18.6643	0.0741405	0.0171601	8.30099e-06	0.00738399	0.0127158	0.56	-0.00161343	0.011689	0.89
		rs6445851	A	G	21.1408	0.0497336	0.0108158	3.5272e-06	0.00738317	0.007311	0.31	0.00183799	0.0067213	0.780001
		rs6930661	C	T	22.0047	-0.0961587	0.0204975	2.47942e-06	0.0145334	0.0136324	0.29	0.0191465	0.0125404	0.13
		rs75326254	C	T	20.5305	-0.104628	0.0230897	7.50205e-06	0.0129133	0.014569	0.38	0.00129056	0.013402	0.92
		rs78753150	A	C	20.4764	0.0968739	0.0214067	9.98321e-06	-0.0168444	0.0153968	0.27	-0.0219974	0.0141567	0.12
		rs9300744	C	T	21.7295	-0.0588452	0.0126228	4.75116e-06	0.00203665	0.00850618	0.81	-0.00182136	0.00781983	0.82
GCST90017049	Ruminiclostridium5	rs10827477	A	G	22.5893	-0.0547387	0.0115163	2.1918e-06	-0.00706052	0.00769208	0.36	0.00205294	0.00707143	0.77
		rs113753996	T	C	22.1253	0.0820689	0.0174463	3.98896e-06	0.00617431	0.0122688	0.61	0.000118704	0.0112806	0.99
		rs1223978	C	T	20.0007	-0.0484169	0.0108254	8.16188e-06	-0.000290618	0.00730854	0.97	-0.0013344	0.00671883	0.84
		rs1492620	T	C	21.268	-0.0830505	0.0180073	3.52574e-06	0.00663992	0.0125009	0.6	0.00330082	0.0114995	0.77
		rs2482038	C	A	22.7607	0.0518991	0.0108777	1.70314e-06	0.00315084	0.00719335	0.66	-0.00160533	0.00661294	0.81
		rs2791343	T	C	20.8074	0.051717	0.0113369	5.53962e-06	-0.00837117	0.00762388	0.27	-0.0117759	0.00700595	0.0929994
		rs2833828	G	A	20.2851	0.0489617	0.0108702	6.81648e-06	0.0139233	0.00725968	0.0549997	0.0175501	0.00667317	0.00850002
		rs4955951	A	G	18.5236	-0.0713749	0.0165826	9.9552e-06	0.00427763	0.0115264	0.709999	0.011073	0.0105967	0.3
		rs6121460	G	A	21.9309	0.0932955	0.0199206	2.64107e-06	-0.00375133	0.0139402	0.79	0.000807771	0.0128164	0.95
		rs79968837	A	G	24.1145	-0.0950311	0.0193507	1.14623e-06	0.0040168	0.0127101	0.75	-0.00556775	0.0116854	0.630001
		rs8053158	G	A	21.6482	0.0740543	0.0159151	5.89807e-06	-0.0096687	0.0110688	0.38	-0.0012246	0.0101786	0.9
GCST90017050	Ruminiclostridium6	rs10829821	T	C	20.4031	-0.097606	0.0216072	3.47144e-06	0.00647083	0.0118393	0.58	-0.0135479	0.0108841	0.21
		rs116969552	A	G	19.6112	-0.166823	0.0376681	9.15946e-06	-0.0280647	0.0166374	0.0920005	-0.0395244	0.015295	0.00980009
		rs11992182	A	C	20.5654	0.0625299	0.0137876	4.64836e-06	-0.0134791	0.00807895	0.0949992	-0.0058394	0.00742413	0.43
		rs1756364	G	T	25.6778	0.0999189	0.0197169	2.53653e-07	-0.00507842	0.0130657	0.7	0.00724521	0.0120108	0.55
		rs2548459	C	T	20.4285	0.0554866	0.0122755	6.40206e-06	-0.00601643	0.00717923	0.4	-0.000835559	0.00660024	0.9
		rs35362464	C	A	18.9537	0.0720077	0.0165387	8.99146e-06	-0.0218109	0.00948467	0.021	-0.0146564	0.00871916	0.0929994
		rs61060922	T	G	24.3763	0.15913	0.0322283	1.08648e-06	-0.00544015	0.0156139	0.73	-0.00984654	0.0143581	0.49
		rs663262	C	T	18.8692	0.13498	0.0310715	3.39414e-06	0.00519707	0.0160772	0.75	0.0102671	0.0147855	0.49
		rs67479537	T	C	20.1801	0.118994	0.026487	9.30208e-06	-0.0125522	0.013544	0.35	-0.0111932	0.0124517	0.37
		rs71414120	T	G	24.4283	0.200894	0.0406434	1.07696e-06	-0.00276609	0.0152826	0.86	0.00790357	0.0140488	0.57
		rs72991535	T	G	21.1022	0.135604	0.0295174	4.9537e-06	-0.00457072	0.015313	0.77	-0.0209318	0.0140802	0.14
		rs73176030	T	C	19.7253	0.058665	0.013208	7.28887e-06	0.00780011	0.0076214	0.31	0.00144386	0.0070057	0.84
		rs77193512	A	G	23.1215	0.0736533	0.0153163	1.29587e-06	-0.0045748	0.00918429	0.62	-0.00450739	0.00844643	0.59
		rs792058	G	A	19.5241	0.0554234	0.0125423	8.57946e-06	0.00740552	0.00726591	0.31	0.00202359	0.00667797	0.760001
		rs79968172	G	A	22.8241	0.11614	0.0243083	1.66054e-06	0.0242825	0.0155477	0.12	0.0098907	0.0142919	0.49
		rs9555756	A	C	20.7094	-0.0804138	0.0176692	7.10133e-06	0.0144201	0.0104366	0.17	0.00990355	0.00959454	0.3
GCST90017051	Ruminiclostridium9	rs115044523	G	A	23.392	-0.0980026	0.0202616	2.37203e-06	-0.0310675	0.0128728	0.016	-0.0255457	0.0118329	0.0309999
		rs12040548	G	T	21.73	0.0570422	0.0122359	3.14869e-06	0.0113188	0.00808911	0.16	0.00588691	0.00743572	0.43
		rs6082461	C	A	20.0353	-0.0586425	0.0131004	4.86598e-06	0.00456362	0.00879344	0.6	0.0010032	0.00808454	0.9
		rs7137760	C	T	20.5007	0.050797	0.0112182	7.06903e-06	0.00616287	0.00731808	0.4	0.0153062	0.00673132	0.0230001
		rs74303178	T	C	19.9472	0.0532742	0.0119274	7.91571e-06	-0.00393945	0.00784473	0.62	0.00522473	0.0072089	0.47
		rs78191726	T	C	20.2074	0.0944998	0.0210206	7.58281e-06	-0.0110367	0.0125723	0.38	-0.0130094	0.0115652	0.26
		rs918449	G	A	23.2543	0.0950908	0.0197177	2.55994e-06	-0.0141133	0.013863	0.31	-0.0105182	0.012745	0.41
		rs9522712	T	C	20.3928	0.0699728	0.0154939	4.65961e-06	-0.0016261	0.00981152	0.87	-0.0165332	0.00901985	0.0669993
		rs9809789	C	T	20.1867	-0.0717454	0.0159673	8.71967e-06	0.00390054	0.0102045	0.7	0.00178307	0.00938144	0.85
GCST90017052	Ruminococcaceae NK4A214 group	rs11241747	T	C	19.7777	-0.0533858	0.0120035	6.58977e-06	0.00625813	0.00738703	0.4	0.00640949	0.00679203	0.35
		rs11586410	G	A	25.8113	-0.0863422	0.0169937	3.66277e-07	-0.0111187	0.0112619	0.32	-0.0174594	0.0103522	0.0920005
		rs12642039	C	T	21.449	0.0553003	0.0119397	3.43005e-06	-0.00302127	0.00751263	0.69	-0.000227024	0.00690628	0.97
		rs12731	A	G	21.0325	-0.0527684	0.0115053	4.87237e-06	-0.000909937	0.00720673	0.9	0.00411852	0.00662358	0.53
		rs13087692	G	T	20.8151	-0.0574623	0.012594	8.69221e-06	0.0100577	0.00772811	0.19	-0.00209454	0.00710477	0.77
		rs136761	A	G	24.3087	0.0587521	0.0119155	8.15192e-07	0.00632286	0.00740367	0.39	0.0013609	0.00680681	0.84
		rs147475196	A	G	20.5319	-0.133769	0.0295196	4.72498e-06	0.0123777	0.0153756	0.42	0.0219289	0.0141354	0.12
		rs35559912	T	C	20.6262	-0.0925071	0.0203674	4.89024e-06	0.00464645	0.013231	0.73	0.00426111	0.0121653	0.73
		rs4814689	C	T	22.0329	-0.1083	0.0230708	4.55187e-06	-0.0192052	0.0129026	0.14	0.00130981	0.0118624	0.91
		rs5994253	A	G	26.4896	-0.0811302	0.0157621	2.35185e-07	-0.0034045	0.00971603	0.73	-0.00883597	0.00893276	0.32
		rs62027366	T	C	19.9952	0.0615389	0.0137612	6.58461e-06	-0.0034262	0.00865858	0.69	0.00495144	0.00796222	0.53
		rs6681678	T	C	17.4191	0.100174	0.024	9.0494e-06	-0.0184723	0.0160574	0.25	0.00443148	0.0147604	0.760001
		rs7573569	T	C	21.2617	0.107739	0.0233638	3.23139e-06	0.0101265	0.0151123	0.5	0.0122667	0.0138894	0.38
GCST90017053	Ruminococcaceae UCG002	rs10916131	C	T	22.3175	-0.069333	0.0146753	2.87495e-06	0.016622	0.00991438	0.0940005	0.00524363	0.00911355	0.57
		rs10927423	C	A	23.3366	-0.0713617	0.0147712	8.49513e-07	0.00380957	0.0101328	0.709999	0.00383392	0.00931438	0.68
		rs10964441	G	A	18.68	-0.14906	0.034486	7.45109e-06	0.0224467	0.0160131	0.16	0.0268949	0.0147253	0.0680002
		rs113147300	A	G	21.2373	-0.075842	0.0164562	7.69148e-06	0.0157134	0.0102128	0.12	0.00378761	0.00939148	0.69
		rs11607472	A	G	19.5774	-0.0780229	0.0176325	7.18671e-06	0.0023504	0.0114051	0.84	0.0108333	0.0104888	0.3
		rs116974815	C	A	22.8868	-0.189731	0.0396566	2.02516e-06	-0.0108632	0.0155134	0.48	-0.00657925	0.0142671	0.64
		rs11750293	G	T	23.0245	-0.0578304	0.0120512	1.76137e-06	-0.00422343	0.00802953	0.6	-0.0082774	0.00738278	0.26
		rs12463378	A	G	21.691	-0.0522061	0.0112086	2.95522e-06	0.00979742	0.00737619	0.18	0.00472379	0.00678131	0.49
		rs15256	C	T	18.9249	0.0732376	0.016834	9.45649e-06	0.0176961	0.0123922	0.15	0.00829612	0.0113923	0.47
		rs55793120	T	C	25.1155	0.137396	0.027414	4.80673e-07	-0.0265355	0.0155445	0.0879995	-0.00759117	0.0142982	0.6
		rs56030423	G	A	20.6369	-0.0982874	0.0216344	6.30391e-06	0.00476334	0.0130104	0.709999	-0.00931681	0.0119598	0.44
		rs57079348	T	G	19.6294	-0.0765729	0.0172819	7.21822e-06	0.0216886	0.0113673	0.0560003	0.0128142	0.0104501	0.22
		rs6542556	G	A	19.9696	-0.050974	0.011406	7.86122e-06	0.00835266	0.00746543	0.26	-0.00298279	0.00686134	0.66
		rs6793778	T	C	19.8928	0.0558706	0.0125258	9.81296e-06	-0.0132229	0.00843256	0.12	-0.0155665	0.0077524	0.0449997
		rs7120052	A	C	21.2515	0.0624796	0.0135523	1.96897e-06	0.00945354	0.00939879	0.31	0.00534223	0.0086437	0.54
		rs7155595	C	A	23.7308	0.0569929	0.0116986	1.14932e-06	-0.00116113	0.00767834	0.88	0.00187611	0.00705842	0.79
		rs7249614	G	A	19.7746	0.0492778	0.0110807	9.07382e-06	0.00366911	0.0073452	0.62	0.0113184	0.00675283	0.0940005
		rs7342369	A	C	20.6916	0.0527803	0.0116023	5.66122e-06	0.00168851	0.00772453	0.83	-0.00598789	0.00710518	0.4
		rs76847269	A	G	21.0741	0.163508	0.0356151	5.1719e-06	-0.0176467	0.0152368	0.25	-0.0183192	0.0140095	0.19
		rs77564310	A	C	25.6264	-0.0713093	0.0140855	3.28617e-07	0.00640441	0.0089807	0.48	0.00288005	0.00825549	0.73
		rs79016051	C	T	21.9608	-0.0887747	0.0189424	2.33744e-06	-0.00478577	0.0122321	0.7	-0.00508203	0.011244	0.649999
		rs882348	A	G	20.0544	-0.0799946	0.0178618	5.44854e-06	0.00724773	0.0121095	0.55	0.00817155	0.0111322	0.46
GCST90017054	Ruminococcaceae UCG003	rs10490280	C	T	21.9914	-0.0672094	0.0143309	4.15547e-06	0.00284903	0.0083169	0.73	0.013053	0.00764392	0.0879995
		rs11243416	T	C	23.434	-0.0925653	0.0191203	1.66882e-06	-0.0132137	0.0122012	0.28	-0.0108433	0.01122	0.33
		rs11613919	G	T	21.8305	0.0727604	0.0155716	1.6251e-06	-0.00647802	0.00962721	0.5	-0.0130453	0.00885531	0.14
		rs16959793	A	C	22.689	-0.062527	0.0131259	2.21707e-06	-0.00151386	0.00807457	0.85	-0.00549628	0.00742254	0.46
		rs2523124	C	T	20.4653	0.0546625	0.0120823	5.78376e-06	-0.0017354	0.00744226	0.82	-0.000484317	0.00684103	0.94
		rs3013089	G	A	20.9954	-0.0551473	0.0120346	4.38137e-06	0.00750947	0.00733779	0.31	0.00340421	0.00674509	0.61
		rs4452755	A	C	22.1693	-0.0634463	0.0134741	3.29337e-06	-0.000213018	0.00802616	0.98	0.000289363	0.00737563	0.97
		rs4532474	G	A	20.3638	0.0769231	0.017045	4.82125e-06	0.00228094	0.0107533	0.83	-0.00198805	0.00989192	0.84
		rs646327	G	A	24.5635	0.0586696	0.0118369	7.83177e-07	-0.00583612	0.00717236	0.42	-0.000217029	0.00659392	0.97
		rs6759615	A	G	26.2202	0.102523	0.0200204	7.86231e-07	-0.00264864	0.0134971	0.84	-0.00768065	0.012405	0.54
		rs73341549	T	C	28.3894	-0.169857	0.0318768	1.50952e-07	-0.0149994	0.0166106	0.37	-0.0268579	0.0152687	0.0790005
		rs78720113	A	G	21.3534	-0.115348	0.0249601	7.59259e-06	-0.00807141	0.0140289	0.57	0.0118427	0.0128974	0.36
GCST90017055	Ruminococcaceae UCG004	rs10976229	T	G	20.0074	0.095976	0.0214554	7.04482e-06	0.00580516	0.0105699	0.58	0.00634663	0.00971982	0.51
		rs11961899	G	A	19.2347	-0.0707825	0.0161381	9.18015e-06	0.00935512	0.00791537	0.24	0.0109599	0.00728133	0.13
		rs12125734	G	T	27.083	0.133972	0.0257416	2.09426e-07	0.00387789	0.0118988	0.74	-0.00387768	0.0109377	0.719999
		rs2248146	T	C	20.132	0.0689452	0.0153649	8.19993e-06	-0.00994487	0.00768449	0.2	-0.00811434	0.00706369	0.25
		rs511258	G	A	21.7321	-0.0757474	0.0162475	4.52054e-06	0.0106566	0.00806042	0.19	-0.00206845	0.00741027	0.780001
		rs550351	A	C	19.0525	0.078587	0.018003	9.43127e-06	-0.00164654	0.0101477	0.87	-0.00144335	0.00932801	0.88
		rs6769553	A	G	29.1222	0.0849743	0.0157451	7.91061e-08	-0.00799207	0.00791259	0.31	-0.00174546	0.00727436	0.81
		rs7569771	A	G	19.8661	-0.075914	0.0170308	8.1197e-06	0.0132575	0.00879496	0.13	0.00976582	0.00808329	0.23
		rs872501	G	A	20.0286	0.116125	0.025946	5.80805e-06	0.00200601	0.0151844	0.89	0.00240951	0.0139537	0.86
		rs9818949	T	G	20.7707	-0.0859927	0.0188671	5.38828e-06	-0.00779894	0.00930023	0.4	0.000773823	0.00855008	0.93
GCST90017056	Ruminococcaceae UCG005	rs10873449	C	T	20.6848	-0.0654843	0.0143973	4.11169e-06	-0.0104447	0.00967976	0.28	-0.00524572	0.00889826	0.56
		rs10937802	A	G	20.1827	-0.0755811	0.0168226	8.17354e-06	0.00792756	0.0119401	0.51	-0.00640331	0.0109764	0.56
		rs10950694	C	T	25.6161	-0.0577628	0.011412	4.29804e-07	-0.00616273	0.00725813	0.4	-0.00372799	0.00667177	0.58
		rs114279581	A	G	21.5161	-0.146604	0.0316034	3.21855e-06	0.01218	0.0151411	0.42	0.0163439	0.0139159	0.24
		rs12458218	T	C	21.9606	0.0677322	0.0144525	2.41024e-06	0.0156948	0.0095526	0.1	-0.00142887	0.00878352	0.87
		rs2893871	G	A	22.4318	-0.073644	0.015548	3.53843e-06	-0.031428	0.0100832	0.00179999	-0.0229978	0.00926964	0.0129999
		rs34781347	G	A	23.8315	0.188685	0.0386484	6.04728e-07	-0.00757543	0.0156386	0.630001	-0.0112024	0.0143779	0.44
		rs55793120	T	C	18.9029	0.121548	0.0279546	7.37038e-06	-0.0265355	0.0155445	0.0879995	-0.00759117	0.0142982	0.6
		rs72776570	C	A	19.4951	0.087067	0.0197179	5.3571e-06	0.0175691	0.0124578	0.16	0.00962083	0.0114527	0.4
		rs7449320	C	A	20.9689	0.0599163	0.0130836	4.80773e-06	0.00763876	0.00864048	0.38	-0.00104974	0.00794452	0.89
		rs7555878	G	A	21.9278	-0.0586677	0.0125277	2.81022e-06	0.0201111	0.00811948	0.0129999	0.0147273	0.00746364	0.0479999
		rs7586445	G	A	19.6543	0.0782349	0.0176458	8.81455e-06	-0.00272843	0.0101111	0.79	0.0010083	0.0092929	0.91
		rs898577	C	T	18.4105	0.123012	0.0286671	7.46311e-06	0.0135779	0.0147122	0.36	0.0053023	0.0135242	0.7
GCST90017057	Ruminococcaceae UCG009	rs113006825	T	C	19.9342	-0.0928893	0.0208035	7.97701e-06	0.00579494	0.00881938	0.51	0.0115714	0.00811293	0.15
		rs12508214	C	T	21.0232	-0.0774649	0.0168937	4.75488e-06	-0.00915856	0.00755719	0.23	-0.00657137	0.00694725	0.34
		rs138460696	A	G	19.4479	0.139274	0.0315794	9.80844e-06	0.0107404	0.0135411	0.43	0.0032119	0.0124454	0.8
		rs1550196	A	G	24.8455	-0.130842	0.0262478	1.13287e-06	-0.00318751	0.0122408	0.79	0.00313871	0.0112548	0.780001
		rs2058609	G	A	21.8337	-0.0816464	0.017472	3.12486e-06	0.00383293	0.00753689	0.61	0.000445683	0.00693258	0.95
		rs2192926	A	G	21.2874	-0.089048	0.0192989	4.87742e-06	0.0136927	0.00845567	0.11	0.0132954	0.00777146	0.0870001
		rs4079028	C	T	21.091	0.0915623	0.019936	3.28246e-06	-0.00296322	0.0088345	0.74	0.000383925	0.00812091	0.96
		rs4708333	T	G	23.119	-0.084033	0.0174757	1.56246e-06	0.00247533	0.00780233	0.75	0.00776808	0.00717734	0.28
		rs6952765	G	A	19.2667	0.0732099	0.0166777	8.13055e-06	0.00860663	0.00724202	0.23	0.000942269	0.00665696	0.89
		rs758191	T	G	22.2669	0.17702	0.0375113	9.0099e-06	-0.0190454	0.0162511	0.24	-0.0180028	0.0149442	0.23
		rs78410648	A	G	19.0317	0.120989	0.0277317	9.67208e-06	-0.0251611	0.0124749	0.0439997	-0.00821539	0.0114689	0.47
		rs9558661	T	C	20.0013	-0.0897823	0.0200739	7.00842e-06	-0.00369422	0.00903222	0.68	-0.0105393	0.00830343	0.2
GCST90017058	Ruminococcaceae UCG010	rs12597105	A	G	21.5761	-0.0670855	0.0144415	4.87304e-06	0.0043776	0.00805106	0.59	0.00665913	0.00740356	0.37
		rs2820282	C	A	22.1238	0.0592304	0.0125917	2.85384e-06	-0.0161697	0.00721503	0.025	-0.0114692	0.00663709	0.0840001
		rs682403	A	G	22.2536	-0.0588161	0.0124671	2.36537e-06	0.00588842	0.00712388	0.41	0.00837764	0.00655097	0.2
		rs6958419	C	T	21.9552	-0.0585718	0.0124994	2.84165e-06	0.00393595	0.00713084	0.58	0.00387047	0.00655476	0.55
		rs73218807	G	A	20.4037	-0.166211	0.0367938	6.43028e-06	-0.00648308	0.0168405	0.7	0.00403597	0.0154813	0.79
		rs7441445	T	C	20.2643	0.05695	0.0126502	6.8019e-06	-0.00258909	0.0073224	0.719999	0.00202413	0.00673141	0.760001
GCST90017059	Ruminococcaceae UCG011	rs10274562	C	T	20.5674	0.110917	0.0244556	6.49606e-06	0.00101212	0.00750181	0.89	0.000180686	0.00689577	0.98
		rs12724320	C	T	23.5211	-0.120881	0.0249229	1.51985e-06	0.00137906	0.00767655	0.86	0.00286263	0.00705649	0.68
		rs1416041	A	C	28.7741	-0.182339	0.0339898	7.04417e-08	0.000790917	0.010619	0.94	0.00847339	0.00976841	0.39
		rs2729556	T	C	21.7897	0.109097	0.0233699	3.18676e-06	-0.000816912	0.00719572	0.91	-0.0100601	0.0066144	0.13
		rs4490371	T	C	20.1687	-0.111816	0.0248963	7.74622e-06	0.00877975	0.00755891	0.25	0.0056462	0.00694921	0.42
		rs79113084	C	T	22.9633	-0.152166	0.0317519	2.06125e-06	0.00434442	0.00946612	0.649999	-0.00291395	0.00870713	0.74
		rs9729514	G	A	21.9595	-0.184934	0.0394616	2.36772e-06	-0.00509884	0.0123422	0.68	-0.00410917	0.0113453	0.719999
GCST90017060	Ruminococcaceae UCG013	rs11581881	C	T	20.8673	0.0661211	0.0144736	4.72585e-06	0.00498153	0.00948339	0.6	0.00747873	0.00871738	0.39
		rs12189346	G	A	22.1344	0.0684961	0.014558	1.67954e-06	0.00702903	0.00999993	0.48	-0.00650608	0.00919447	0.48
		rs12336782	T	C	20.4448	-0.0856047	0.0189311	8.603e-06	0.0130834	0.0123216	0.29	-0.00238917	0.0113307	0.83
		rs12485353	G	A	21.5814	-0.0607903	0.0130847	4.19382e-06	-0.00432165	0.00878947	0.62	-0.00613849	0.00808051	0.450001
		rs12781711	C	T	31.1898	-0.0656129	0.0117477	2.553e-08	0.0110965	0.00755124	0.14	0.00560326	0.00694196	0.42
		rs16918863	A	C	21.5491	0.111491	0.0240157	4.15499e-06	-0.00579229	0.0150164	0.7	-8.88122e-05	0.0138047	0.99
		rs2730183	G	A	19.7678	-0.0488692	0.0109907	8.43782e-06	0.000726639	0.00721639	0.92	0.00320021	0.00663148	0.630001
		rs4385846	T	G	20.6087	-0.0598404	0.0131807	6.46205e-06	0.00326297	0.00847489	0.7	-0.00742353	0.00779108	0.34
		rs75088940	T	C	22.0692	-0.0942968	0.0200712	2.55399e-06	-0.0198385	0.01276	0.12	-0.00715461	0.0117369	0.54
		rs76973485	G	T	21.7323	0.194976	0.0418213	3.34981e-06	-0.0152682	0.0152225	0.32	-0.0125487	0.0139947	0.37
		rs7784330	A	G	19.7708	0.0498329	0.0112066	8.16263e-06	0.00272604	0.00735597	0.709999	0.000224005	0.00676171	0.97
		rs9313055	T	C	20.0863	0.105087	0.023446	9.54707e-06	-0.0152929	0.0156083	0.33	-0.00963786	0.0143511	0.5
GCST90017061	Ruminococcaceae UCG014	rs10495392	T	C	19.414	0.082486	0.0187194	9.96323e-06	0.00318665	0.011203	0.780001	0.00232639	0.010298	0.82
		rs10791168	G	A	19.6114	0.0664624	0.0150069	9.7618e-06	0.00407653	0.00965127	0.67	-0.00256383	0.0088759	0.77
		rs10941294	C	T	22.0324	-0.122057	0.0260017	2.39701e-06	-0.0126359	0.0138683	0.36	-0.00664643	0.0127513	0.6
		rs115777838	T	C	23.7274	-0.18835	0.0386643	4.62328e-07	0.004197	0.0165337	0.8	-0.00373352	0.015202	0.81
		rs12638134	T	G	23.6988	0.0582548	0.0119657	1.21143e-06	-0.0134756	0.00729627	0.0649995	-0.0117337	0.00670776	0.08
		rs34402072	C	T	19.4283	-0.0688023	0.0156083	9.80438e-06	0.0012549	0.00922462	0.89	0.00512939	0.00847695	0.55
		rs56105232	G	A	21.6753	0.139276	0.0299132	2.9128e-06	-0.0126169	0.0151585	0.41	-0.0216541	0.0139394	0.12
		rs72809222	T	C	23.0747	0.0671775	0.0139838	2.4119e-06	-0.00714179	0.00811403	0.38	0.00102959	0.00745746	0.89
		rs73186226	G	A	21.0082	-0.0993852	0.0216819	6.71754e-06	-0.0146878	0.0130914	0.26	-0.00903842	0.0120355	0.450001
		rs853612	A	G	19.5822	-0.0528257	0.0119367	9.75461e-06	-0.00391998	0.00731522	0.59	-0.00427746	0.00672498	0.52
		rs995642	C	T	22.5593	0.060048	0.0126417	1.90222e-06	0.00814599	0.00783024	0.3	0.00683723	0.00719663	0.34
GCST90017062	Ruminococcus1	rs10167839	A	G	19.949	0.0519509	0.0116306	8.09245e-06	-0.00695876	0.0075939	0.36	-0.00349762	0.00697942	0.62
		rs11783695	G	T	20.6857	-0.0734114	0.0161398	4.72683e-06	0.00385611	0.0105658	0.719999	-0.0074388	0.00970943	0.44
		rs17781867	C	T	22.2715	0.0999271	0.0211728	1.96336e-06	0.0095089	0.0127593	0.46	0.00526934	0.0117315	0.649999
		rs3819978	C	T	19.5539	-0.11504	0.0260137	8.74138e-06	0.000397589	0.0160945	0.98	0.000294345	0.0147945	0.98
		rs6105066	T	C	20.4438	-0.0607052	0.013425	5.05918e-06	-0.0100493	0.00869856	0.25	-0.0100654	0.00799731	0.21
		rs6493760	T	C	21.3313	-0.0535262	0.0115885	3.38361e-06	-0.00807013	0.00740496	0.28	-1.73441e-05	0.006807	1
		rs7117576	A	G	23.558	0.0829505	0.0170891	6.47978e-07	0.00586456	0.0110161	0.59	0.0052028	0.0101311	0.61
		rs7583465	C	T	21.949	0.0527654	0.0112619	2.55611e-06	0.00395419	0.00728823	0.59	0.00874333	0.00669848	0.19
		rs78572139	G	A	20.0233	0.125038	0.0279411	5.23106e-06	-0.0109609	0.0151776	0.47	-0.015516	0.0139551	0.27
		rs78613526	G	A	20.7544	0.167497	0.0367639	5.11423e-06	0.033783	0.0157938	0.032	0.0346346	0.0145158	0.017
GCST90017063	Ruminococcus2	rs12406309	A	C	19.7251	-0.063193	0.0142275	9.78949e-06	0.00119504	0.00899855	0.89	-0.000968345	0.00827171	0.91
		rs12986628	T	C	22.5688	-0.0665937	0.0140168	2.142e-06	0.00728939	0.00851692	0.39	-0.00430843	0.00782775	0.58
		rs1819812	G	T	20.7534	0.0842356	0.0184893	5.28433e-06	0.00777625	0.011329	0.49	0.0117235	0.0104138	0.26
		rs2368224	T	G	20.7311	0.199648	0.0438453	3.62928e-06	-0.0176793	0.0205152	0.39	-0.0222192	0.0188552	0.24
		rs2846589	T	G	20.1216	-0.0522093	0.0116382	7.58892e-06	-0.00341035	0.00724523	0.64	-0.00813258	0.00666191	0.22
		rs2997412	G	A	21.5912	0.0568439	0.0122325	4.22114e-06	0.00864685	0.00760253	0.26	-0.000557534	0.0069891	0.94
		rs4400279	A	G	20.6817	0.0546114	0.0120077	5.79923e-06	0.0103319	0.0074538	0.17	0.00590309	0.00685163	0.39
		rs4799823	C	T	21.086	0.0837001	0.0182263	5.40132e-06	-0.00331692	0.0116602	0.780001	0.00315277	0.0107215	0.77
		rs55707116	C	A	20.9375	0.0865522	0.0189141	8.0059e-06	-0.00228044	0.0119093	0.85	-0.00102045	0.0109516	0.93
		rs58681734	A	G	20.2658	0.0723875	0.0160787	4.18177e-06	0.0125291	0.0102385	0.22	0.0186872	0.00941512	0.0470002
		rs61791565	T	C	19.9767	-0.0523503	0.0117119	6.78938e-06	0.000173772	0.00727317	0.98	-0.00464841	0.00668614	0.49
		rs75140805	T	G	22.49	0.0836825	0.0176445	3.95294e-06	-0.000432516	0.0108598	0.97	0.00244606	0.00998736	0.81
		rs7635831	G	A	22.9621	0.0618344	0.0129031	1.98052e-06	-0.0133836	0.00810273	0.0990011	-0.0164583	0.00744917	0.0269998
		rs7693984	G	A	19.1273	-0.102822	0.0235087	9.42128e-06	-0.00911756	0.0149809	0.54	0.000920387	0.0137718	0.95
		rs78120384	A	G	24.1852	-0.192815	0.0392045	3.31184e-07	0.0205891	0.0166595	0.22	0.0187517	0.0153158	0.22
GCST90017064	Ruminococcus gauvreauii group	rs10931481	A	G	21.8585	-0.0610096	0.0130484	3.38213e-06	-0.0103824	0.00774397	0.18	-0.00140004	0.00711734	0.84
		rs12079579	A	G	20.0311	0.0955324	0.0213436	5.03721e-06	0.00824436	0.0125138	0.51	0.00566672	0.011503	0.62
		rs12539819	C	T	21.1339	0.110654	0.0240684	4.49376e-06	-0.00557392	0.0130112	0.67	-0.00169736	0.0119601	0.89
		rs1391597	C	T	22.3418	0.0590284	0.0124874	1.85964e-06	-0.00885094	0.00736305	0.23	-0.00896762	0.00677269	0.19
		rs2047242	A	G	25.5483	-0.067603	0.0133738	2.46371e-07	-0.0094941	0.00768743	0.22	-0.00378529	0.00706715	0.59
		rs2105937	G	A	20.607	-0.0580215	0.0127806	5.10352e-06	-0.0193911	0.00748273	0.00959997	-0.0188322	0.00687832	0.00619998
		rs2166943	C	A	21.0743	-0.0566974	0.0123497	5.27716e-06	0.0020546	0.0072489	0.780001	-0.00258924	0.00666136	0.7
		rs289410	A	G	22.1648	0.0654926	0.0139101	2.27463e-06	0.00257205	0.0082988	0.760001	0.0015966	0.00762866	0.83
		rs431418	G	A	20.3185	0.094737	0.0210157	5.53669e-06	-8.20352e-05	0.0119799	0.99	0.0128841	0.0110149	0.24
		rs71386687	T	G	25.7297	0.121037	0.02386	2.90764e-07	-0.022477	0.0137006	0.1	-0.020512	0.0125987	0.1
		rs73802842	C	A	18.8566	0.0736808	0.0169665	7.48032e-06	-0.00549874	0.00991359	0.58	-0.00766485	0.00911345	0.4
		rs9870933	G	A	24.31	-0.0621643	0.0126072	8.49122e-07	0.00348714	0.00741541	0.64	0.00773921	0.00681729	0.26
GCST90017065	Ruminococcus gnavus group	rs11597105	A	G	20.9274	0.114673	0.0250653	6.94864e-06	-0.00251999	0.0103178	0.81	0.00345074	0.00948529	0.719999
		rs11864644	T	C	19.2945	-0.139804	0.0318253	5.00876e-06	0.0155718	0.0126893	0.22	0.0165913	0.0116688	0.16
		rs12136548	C	T	21.0708	0.0901946	0.0196476	3.09628e-06	-0.00141627	0.00771437	0.85	-0.00116084	0.00709125	0.87
		rs12989336	G	A	20.3022	-0.0846861	0.0187936	7.11803e-06	-0.0104612	0.00763097	0.17	-0.00712023	0.00701349	0.31
		rs13163520	G	A	29.6568	-0.127377	0.0233883	5.61009e-08	0.00906834	0.00941715	0.34	0.0110633	0.00865864	0.2
		rs2909242	A	C	24.5849	0.0909965	0.018351	7.40952e-07	-0.00381789	0.00753447	0.61	-0.00835144	0.00692379	0.23
		rs3124783	G	A	21.6789	0.11599	0.0249099	2.6652e-06	0.0283436	0.0103233	0.00599998	0.0162285	0.00949311	0.0870001
		rs4388134	T	C	19.7659	0.0904997	0.0203544	9.11633e-06	-0.00937712	0.00855493	0.27	-0.0152878	0.00786445	0.0519996
		rs62167033	T	C	21.8575	0.185289	0.0396295	3.49526e-06	0.0047134	0.0140471	0.74	0.00470007	0.0129105	0.719999
		rs78399089	T	C	19.5553	0.144445	0.0326618	6.62995e-06	-0.00452628	0.0130457	0.73	-0.00132349	0.0119934	0.91
		rs934940	A	C	20.9311	-0.105045	0.0229588	2.73703e-06	0.013982	0.00964246	0.15	0.0136294	0.00886222	0.12
		rs9872758	T	C	23.11	0.0849233	0.0176643	1.66027e-06	-0.0077643	0.00713728	0.28	-0.00298673	0.00656159	0.649999
GCST90017066	Ruminococcus torques group	rs10904297	A	G	18.5282	-0.167804	0.0389812	2.68714e-06	0.0107447	0.0199307	0.59	0.0148557	0.0183226	0.42
		rs10967781	C	A	20.0922	0.0507994	0.0113322	8.36874e-06	-0.00671875	0.00750637	0.37	-0.0102197	0.00690271	0.14
		rs12434631	A	G	23.7077	0.074697	0.0153401	2.77249e-06	-0.0140286	0.0101919	0.17	-0.0181234	0.00936909	0.0530005
		rs1475330	C	T	19.6121	-0.0523492	0.01182	8.1343e-06	0.0113918	0.00793042	0.15	0.013876	0.00729518	0.0569994
		rs35866622	T	C	31.2806	-0.0612024	0.0109421	2.21335e-08	-0.00681273	0.00716779	0.34	0.000494017	0.00658972	0.94
		rs4073731	T	C	21.0106	0.0651948	0.0142221	4.05247e-06	-0.00721416	0.0100247	0.47	-0.00274919	0.00921936	0.77
		rs77034621	T	G	20.3566	-0.151553	0.0335878	6.06876e-06	-0.00626914	0.0158657	0.69	0.00716966	0.0145798	0.62
		rs8080469	G	A	21.0165	0.0490727	0.0107036	3.49526e-06	-8.63245e-05	0.00717733	0.99	0.00379658	0.00659919	0.57
		rs8141465	G	A	20.0207	-0.0480778	0.0107442	9.64828e-06	0.00299919	0.0072043	0.68	-0.00369505	0.00662351	0.58
GCST90017067	Sellimonas	rs113379006	T	C	20.7794	-0.162759	0.0357025	7.20775e-06	-0.00930748	0.010245	0.36	-0.0243638	0.00941865	0.00969996
		rs13417181	T	C	24.334	0.166509	0.0337521	7.61746e-07	0.00121432	0.0102249	0.91	-0.00926632	0.0093975	0.32
		rs2187447	A	C	21.2823	0.243457	0.0527695	3.97805e-06	-0.00158917	0.0141599	0.91	-0.00853242	0.0130223	0.51
		rs2371572	A	C	25.7668	0.127349	0.0250862	4.46355e-07	0.0126431	0.00718718	0.0790005	0.00580831	0.00660561	0.38
		rs41816	A	G	20.6235	0.132201	0.0291087	8.39363e-06	-0.00586081	0.00826138	0.48	0.00158065	0.00759397	0.84
		rs4600608	G	A	20.6627	0.137152	0.0301702	4.94846e-06	0.00500118	0.00857778	0.56	0.00739179	0.00788369	0.35
		rs553697	C	T	20.5595	0.153767	0.0339099	6.12774e-06	0.0090865	0.00959704	0.34	0.0191093	0.00882829	0.0299999
		rs56203279	T	C	21.2433	-0.124045	0.0269115	3.71997e-06	-0.00754598	0.00769563	0.33	-0.0166056	0.00707392	0.0189998
GCST90017068	Senegalimassilia	rs10036909	C	T	21.4134	0.185519	0.0400881	8.05434e-06	-0.020992	0.0141424	0.14	-0.0197179	0.0130033	0.13
		rs11787826	C	A	22.5754	0.081327	0.0171154	2.63463e-06	-0.0143965	0.00720375	0.0460002	-0.011013	0.00662442	0.0959997
		rs1990708	A	C	19.5687	-0.109619	0.0247785	8.90574e-06	-0.00208007	0.0104866	0.84	-0.00233169	0.00963809	0.81
		rs2017373	C	T	19.5647	0.0782258	0.0176841	9.50298e-06	0.00612259	0.00744861	0.41	0.00500034	0.00684724	0.47
		rs7225245	A	G	21.5798	-0.079173	0.0170421	4.18013e-06	-0.00771726	0.00750275	0.3	-0.00663388	0.0068984	0.34
GCST90017069	Slackia	rs10409783	G	A	20.2579	-0.0950828	0.0211239	7.69591e-06	-0.0039575	0.00838167	0.64	-0.00617024	0.00770571	0.42
		rs12440440	A	G	22.3937	0.0901934	0.0190582	2.62869e-06	0.00187235	0.00762113	0.81	0.00470727	0.00700571	0.5
		rs16894137	C	T	21.7878	-0.122792	0.0263047	2.71181e-06	0.000683172	0.0105173	0.95	0.00164059	0.00966486	0.87
		rs35156985	T	C	20.0077	-0.155709	0.0348085	8.05954e-06	-0.0250944	0.0152702	0.1	-0.0287446	0.0140366	0.0409996
		rs4492265	G	A	22.331	0.0905757	0.0191658	2.40924e-06	0.0153989	0.00750521	0.04	0.0060601	0.00689889	0.38
		rs8901	C	T	25.0248	0.0934594	0.0186813	6.07002e-07	-0.00272764	0.00735474	0.709999	0.00149185	0.00676231	0.83
GCST90017070	Streptococcus	rs10028567	C	T	23.0437	-0.0921167	0.0191881	7.30348e-06	-6.46941e-05	0.0123742	1	0.00879448	0.0113754	0.44
		rs10448310	A	G	21.6427	-0.0517935	0.0111324	3.30704e-06	-0.00676437	0.00718921	0.35	-0.00566877	0.00661106	0.39
		rs11110281	T	C	36.5672	-0.137519	0.0227398	2.58315e-09	-0.0139494	0.0148205	0.35	-0.00745521	0.0136322	0.58
		rs11720390	G	A	22.0075	0.107024	0.0228121	3.59484e-06	0.0372744	0.0132588	0.00490004	0.0269952	0.0121894	0.0269998
		rs11764382	A	G	23.4208	-0.0695345	0.0143671	1.28632e-06	-0.00189422	0.00930008	0.84	-0.00340931	0.00854876	0.69
		rs17708276	A	G	21.6486	-0.0793955	0.0170628	3.04096e-06	-0.0102469	0.0103295	0.32	0.00486658	0.00949231	0.61
		rs1918540	A	G	21.6559	-0.059639	0.0128148	2.44068e-06	0.00592091	0.00828689	0.47	-0.00161793	0.00762113	0.83
		rs2370083	G	T	19.3143	-0.0816836	0.0185851	9.75237e-06	-0.00642769	0.0118587	0.59	-0.0034745	0.0109013	0.75
		rs4968759	A	G	21.1239	-0.0515109	0.0112068	3.7812e-06	0.00145972	0.0072613	0.84	-0.00702414	0.00667639	0.29
		rs57646748	G	A	20.5243	-0.0907696	0.0200344	5.47545e-06	-0.00136433	0.0140843	0.92	0.0115967	0.0129476	0.37
		rs6806351	T	C	21.5121	-0.0633829	0.0136647	4.93867e-06	-0.000573148	0.00849642	0.95	0.0067864	0.00781111	0.38
		rs71481756	T	G	20.0433	0.0931048	0.0207949	6.51478e-06	-0.0247216	0.0124609	0.0470002	-0.025931	0.0114555	0.0239999
		rs72739637	A	G	24.6806	0.0959942	0.0193213	1.03307e-06	0.00665498	0.011439	0.56	-0.00344109	0.0105153	0.74
		rs7916711	A	G	22.4041	0.102891	0.0217362	2.717e-06	-0.0215647	0.015571	0.17	-0.00309992	0.0143146	0.83
		rs9903102	C	A	20.8747	-0.0709483	0.0155275	4.17994e-06	-0.00758262	0.0102452	0.46	-0.00366428	0.00941993	0.7
GCST90017071	Subdoligranulum	rs10065321	T	C	22.5004	-0.0512828	0.0108105	2.10155e-06	-0.00522667	0.00728255	0.47	-0.010092	0.00669596	0.13
		rs10497836	T	C	19.4908	0.0524065	0.0118697	8.37954e-06	0.0101646	0.00803586	0.21	0.00250169	0.00738561	0.73
		rs12590825	C	A	22.8247	-0.0525287	0.0109942	2.07888e-06	-0.00345762	0.00740118	0.64	-0.000993668	0.00680364	0.88
		rs1667315	G	A	20.3716	0.0485017	0.0107452	6.7214e-06	0.00863828	0.00725247	0.23	0.00441879	0.00666561	0.51
		rs2114677	C	T	20.3654	-0.104176	0.0230829	2.71725e-06	-0.000857837	0.0156179	0.96	0.00809033	0.0143578	0.57
		rs2171249	C	T	20.9469	0.106744	0.0233213	4.50557e-06	0.0164152	0.0137773	0.23	-0.000413138	0.0126737	0.97
		rs3761728	G	T	20.9005	0.0543458	0.0118866	3.8675e-06	-0.00173769	0.00778618	0.82	-0.00450585	0.00715775	0.53
		rs4347804	G	A	21.5762	-0.166063	0.0357483	2.18404e-06	0.00493711	0.0177479	0.780001	0.00649976	0.0163118	0.69
		rs6555306	C	T	22.7018	0.0740777	0.0155463	2.80666e-06	-0.0106187	0.0109555	0.33	-0.0180043	0.0100731	0.0739997
		rs75158211	T	C	20.6128	-0.072343	0.015933	7.5216e-06	0.0130161	0.010712	0.22	0.0172608	0.00984807	0.08
		rs76528319	G	T	21.2681	-0.143279	0.0310662	7.41396e-06	0.00412773	0.0175362	0.81	0.0105228	0.0161237	0.51
GCST90017072	Sutterella	rs1145877	G	A	20.504	0.073548	0.0162413	7.19946e-06	-0.00111984	0.0101041	0.91	-0.00650644	0.00929475	0.48
		rs11591622	T	G	20.6771	-0.0688382	0.0151375	6.4986e-06	-0.00672734	0.00836501	0.42	-0.0055363	0.00769006	0.47
		rs13173038	A	G	22.4247	-0.0718076	0.0151627	2.72986e-06	-0.0147619	0.00887445	0.0959997	-0.0124919	0.00815964	0.13
		rs143438747	T	C	22.569	-0.145793	0.0306867	3.2802e-06	-0.0159404	0.0149719	0.29	-0.0240705	0.0137626	0.08
		rs2050185	A	G	19.9472	-0.0575138	0.0128766	7.96948e-06	-0.00338389	0.00744531	0.649999	-0.0129611	0.00684892	0.0580003
		rs2321387	G	A	22.6707	-0.0592876	0.0124509	1.86518e-06	-0.00114536	0.00726008	0.87	-0.0037582	0.00667428	0.57
		rs2613606	T	C	20.1218	0.0556794	0.0124117	7.20228e-06	-0.00499054	0.0071914	0.49	0.00230435	0.00661043	0.73
		rs607327	T	C	20.0799	-0.0578334	0.0129053	6.63056e-06	-0.00264972	0.00743263	0.719999	-0.00312102	0.0068355	0.649999
		rs62501473	G	A	21.5852	0.0694233	0.0149416	5.51849e-06	0.00828596	0.00832911	0.32	-0.00361902	0.00765623	0.64
		rs7499539	A	G	22.2153	0.0617478	0.0130998	2.35771e-06	-0.015234	0.00776033	0.05	-0.00703069	0.00713621	0.32
		rs7638039	T	C	20.1305	0.0645624	0.0143887	8.66403e-06	-0.0135087	0.00831434	0.1	-0.0169502	0.00764371	0.0269998
		rs9350083	T	G	19.6065	-0.0593069	0.0133929	8.22773e-06	0.00585398	0.00775209	0.450001	0.000477919	0.00713113	0.95
GCST90017073	Terrisporobacter	rs1883097	C	T	24.7941	0.226399	0.0454642	4.15786e-07	0.00818828	0.015337	0.59	0.0170263	0.0141049	0.23
		rs2569953	C	A	19.7202	0.0775591	0.0174641	8.95014e-06	-0.00781759	0.00720484	0.28	-0.014057	0.0066237	0.0340001
		rs2872237	A	C	21.4281	0.0814505	0.0175943	3.97137e-06	-0.00481962	0.00731275	0.51	-0.000130097	0.00672299	0.98
		rs58405430	G	T	19.9754	0.134617	0.0301177	7.93707e-06	0.00633434	0.0116621	0.59	-0.00553075	0.0107252	0.61
		rs7184125	T	C	19.7182	0.091256	0.0205493	8.48106e-06	0.00327208	0.00864351	0.709999	0.0040638	0.00794836	0.61
GCST90017074	Turicibacter	rs11054680	T	C	21.2919	-0.104751	0.0226997	2.30978e-06	0.00493373	0.0110049	0.649999	0.00877237	0.0101225	0.39
		rs11666533	C	T	20.2084	-0.111689	0.0248436	7.37106e-06	0.00103178	0.0112261	0.93	-0.000528785	0.0103207	0.96
		rs12603364	T	C	24.145	0.110861	0.0225598	8.66603e-07	0.00352044	0.0111792	0.75	-0.00686164	0.0102787	0.5
		rs149744580	A	G	28.9935	0.169883	0.0315478	7.00971e-08	-0.00412134	0.0151913	0.79	-0.00415346	0.013962	0.77
		rs2834977	T	C	21.2452	-0.0959995	0.0208261	3.95585e-06	-0.00191252	0.00996422	0.85	0.00196513	0.00915921	0.83
		rs2952020	A	G	20.9635	0.0759019	0.0165764	5.63313e-06	-0.00441761	0.00804171	0.58	-0.00269855	0.00738991	0.709999
		rs3734633	G	A	20.3217	-0.120957	0.02683	5.31912e-06	0.000982827	0.0130038	0.94	0.0106223	0.0119622	0.37
		rs4869133	G	A	23.2634	0.131186	0.027197	2.5537e-06	-0.00158983	0.0129622	0.9	-0.013871	0.0119182	0.24
		rs55756211	T	C	22.8677	-0.115115	0.0240708	2.8053e-06	0.0116982	0.0117009	0.32	0.0129188	0.0107556	0.23
		rs7199484	G	A	20.8502	-0.0731428	0.0160172	5.7666e-06	0.0252473	0.00777213	0.0012	0.0124632	0.00714707	0.0810009
GCST90017075	Tyzzerella3	rs10898797	C	T	19.8471	0.12238	0.0274683	8.85442e-06	0.00799604	0.00992502	0.42	0.0014357	0.00912765	0.88
		rs112102233	A	G	20.5193	-0.216348	0.0477575	6.17675e-06	0.00126857	0.0173754	0.94	-0.0184034	0.0159735	0.25
		rs1232220	T	G	20.4294	0.143869	0.031828	7.90788e-06	-0.00423289	0.0108112	0.7	-0.00525889	0.00994524	0.6
		rs17706273	T	C	26.1056	-0.140368	0.0274708	5.87814e-07	0.0054916	0.0103989	0.6	0.00562025	0.00956131	0.56
		rs191093	G	A	20.2523	0.159008	0.0353306	6.76394e-06	0.0248443	0.0128828	0.0539995	0.0189289	0.0118499	0.11
		rs4904512	T	C	21.9023	-0.117151	0.0250306	3.09272e-06	-0.000534584	0.00928297	0.95	0.00299051	0.0085335	0.73
		rs55799124	A	G	22.9645	-0.11435	0.0238604	1.33549e-06	0.012659	0.00854612	0.14	0.00819996	0.00785772	0.3
		rs67476743	T	G	35.4117	0.132164	0.022208	3.7405e-09	0.0123609	0.00789381	0.12	0.003339	0.00725719	0.649999
		rs6920448	C	T	21.3308	-0.141081	0.0305446	4.15375e-06	-0.0135446	0.0110598	0.22	-0.0100019	0.0101739	0.33
		rs7019909	T	C	22.8385	0.144156	0.0301626	1.76121e-06	0.00107066	0.0117766	0.93	0.000755445	0.0108295	0.94
		rs7333521	T	C	20.9051	-0.207191	0.0453121	4.87607e-06	0.00538244	0.0158419	0.73	0.0185108	0.0145636	0.2
		rs75091807	G	T	23.3163	-0.184966	0.0383029	1.70675e-06	0.0152611	0.0130738	0.24	0.00989086	0.0120189	0.41
		rs7561370	C	T	21.0437	-0.131341	0.0286292	1.51604e-06	-9.15189e-05	0.0106397	0.99	0.000659576	0.00977874	0.95
GCST90017076	unknown genus	rs10517600	G	T	20.2378	-0.0626993	0.0139364	6.82763e-06	0.00532789	0.00718294	0.46	0.00624697	0.0066032	0.34
		rs10904722	C	T	20.8796	-0.0672314	0.0147123	5.04836e-06	0.0135556	0.0076919	0.0779992	0.0100617	0.00707127	0.15
		rs118104867	C	T	22.2044	0.214464	0.0455098	3.43598e-06	0.0130365	0.0164376	0.43	0.015659	0.0151053	0.3
		rs13409132	A	G	22.062	-0.165419	0.0352154	4.3723e-06	-0.00124334	0.0161945	0.94	-0.00128697	0.0148841	0.93
		rs17121075	G	A	19.9453	0.0769254	0.0172234	7.91425e-06	-0.0156777	0.00926432	0.0909997	-0.00669929	0.00851636	0.43
		rs2191834	T	G	21.9946	-0.0746375	0.0159136	2.50196e-06	0.0114013	0.00819154	0.16	0.0113284	0.0075287	0.13
		rs28691777	C	T	26.3767	0.137134	0.0266996	6.95697e-07	0.00450969	0.0144598	0.760001	0.00450812	0.0132951	0.73
		rs34088226	A	G	19.1427	-0.117807	0.026924	7.66214e-06	-0.0229561	0.0141238	0.1	-0.0230576	0.0129862	0.0759994
		rs55682560	C	T	25.3264	-0.131519	0.0261319	4.97038e-07	-0.0175364	0.0133325	0.19	-0.0141197	0.0122558	0.25
		rs6588624	A	G	22.982	0.0662317	0.0138147	1.79287e-06	-0.00237296	0.00721942	0.74	0.00441554	0.00663628	0.51
		rs66714985	A	C	21.4431	0.116908	0.0252447	4.85333e-06	0.0116804	0.0139439	0.4	0.017515	0.0128138	0.17
		rs7226487	A	G	21.5339	-0.0643682	0.0138701	3.58286e-06	-0.000671984	0.00721784	0.93	-0.00965511	0.00663674	0.15
		rs7538034	T	G	22.4202	-0.078598	0.0165982	2.36706e-06	0.00190127	0.00867823	0.83	-0.00638453	0.00797726	0.42
		rs7725895	A	G	23.3766	-0.116224	0.0240367	3.94357e-06	0.00116053	0.0146654	0.94	0.0194107	0.0134841	0.15
		rs989682	A	G	20.4098	0.070194	0.0155364	6.84715e-06	0.0218965	0.00779085	0.00490004	0.0113114	0.00716245	0.11
GCST90017077	unknown genus	rs11150282	T	C	24.8302	0.098235	0.0197127	7.36055e-07	0.00572384	0.00773222	0.46	0.0153487	0.00711037	0.0309999
		rs113884518	T	C	20.4434	-0.20591	0.0455376	7.7398e-06	-0.0195514	0.0156443	0.21	-0.012458	0.0143862	0.39
		rs28678345	T	C	20.4315	0.213083	0.0471377	8.05954e-06	-0.00210355	0.0169735	0.9	0.0118646	0.0156063	0.450001
		rs367480	A	G	20.4842	0.0841649	0.0185948	7.52419e-06	0.00490141	0.00729635	0.5	0.00300944	0.00671016	0.649999
		rs4129395	G	A	23.8232	0.0904264	0.0185253	1.21742e-06	-4.8063e-05	0.00721201	0.99	0.00396326	0.00663202	0.55
		rs789069	A	C	19.7223	-0.10413	0.0234459	6.5001e-06	-0.00152484	0.009614	0.87	-0.0079062	0.00883997	0.37
		rs79790072	T	C	21.4626	0.226103	0.0488017	3.5381e-06	-0.00489871	0.0154213	0.75	-0.0140506	0.014176	0.32
		rs8028558	A	G	19.5999	0.08346	0.0188504	9.78228e-06	-0.00903739	0.00730251	0.22	-0.00281991	0.00671282	0.67
		rs9864379	T	C	30.061	-0.160521	0.0292752	4.65876e-08	-0.0154946	0.0115557	0.18	-0.0105979	0.0106236	0.32
GCST90017078	unknown genus	rs11779863	G	A	20.1427	-0.0772768	0.0172171	6.68852e-06	0.00905321	0.00876958	0.3	0.0116735	0.00805879	0.15
		rs12566890	T	G	18.1937	-0.103134	0.0241775	8.11204e-06	-0.0023798	0.0136747	0.86	-0.0110156	0.0125702	0.38
		rs13100746	C	T	20.0519	0.0638979	0.0142685	7.28853e-06	0.00153957	0.00736942	0.83	-0.000888181	0.00677501	0.9
		rs17235252	T	C	22.8043	-0.122002	0.0255463	2.15879e-06	0.00886115	0.0122779	0.47	0.0104263	0.011286	0.36
		rs3932485	C	T	19.5484	0.0626209	0.0141623	9.92865e-06	0.0102253	0.00731036	0.16	0.00944654	0.00672071	0.16
		rs515984	C	T	21.0751	0.0875451	0.0190685	6.61363e-06	0.00468473	0.00964526	0.630001	0.00647392	0.00886702	0.47
		rs74603314	T	C	22.2037	0.230767	0.0489701	2.27641e-06	-0.00502106	0.0170223	0.77	-0.0104971	0.015648	0.5
		rs76373661	G	A	20.0165	0.0908218	0.0202986	5.15941e-06	-0.00382787	0.0103662	0.709999	-0.000147554	0.00953006	0.99
		rs7706512	A	G	22.3684	-0.0657351	0.0138979	2.27206e-06	-0.000990433	0.00716105	0.89	0.00575517	0.00658425	0.38
		rs7801843	A	G	19.9799	-0.0869495	0.0194509	9.46891e-06	-0.0187889	0.0102426	0.0669993	-0.0111293	0.00941515	0.24
		rs7853673	A	G	19.9357	0.0624389	0.0139833	6.73256e-06	-0.000927296	0.00723738	0.9	-0.00294814	0.00665535	0.66
		rs949341	A	G	19.8899	-0.0656602	0.0147216	7.73286e-06	0.00592195	0.00760191	0.44	0.0117399	0.00699118	0.0929994
GCST90017079	unknown genus	rs10872669	G	A	19.9291	0.123071	0.0275665	9.49008e-06	-0.0120569	0.0111771	0.28	-0.0164854	0.0102818	0.11
		rs12748533	G	T	22.6022	-0.0821108	0.0172701	2.59018e-06	-0.00232023	0.00796821	0.77	0.000534187	0.00732459	0.94
		rs17043785	T	C	25.757	-0.176187	0.0347133	5.11835e-07	0.013969	0.0160793	0.38	0.00364178	0.0147782	0.81
		rs1850003	A	G	22.3409	0.084048	0.0177806	2.4053e-06	-0.0046001	0.00786495	0.56	-0.00946125	0.00722984	0.19
		rs61508842	T	C	20.2468	0.122574	0.0272389	7.82781e-06	-0.0139091	0.0117748	0.24	-0.00752211	0.0108251	0.49
		rs7217209	C	T	20.2536	0.0843019	0.0187308	8.42946e-06	0.00921457	0.00977082	0.35	0.00255924	0.00898377	0.780001
		rs738193	T	C	26.0964	0.0847328	0.0165856	3.82164e-07	-0.00727419	0.00743096	0.33	-0.00287577	0.0068319	0.67
		rs78609301	A	G	19.6255	-0.0867065	0.0195709	7.093e-06	0.0113323	0.0089693	0.21	0.000683388	0.00825084	0.93
		rs941000	T	C	27.0795	-0.0850266	0.0163382	3.15559e-07	-0.0199783	0.00722115	0.00569994	-0.00653315	0.00663778	0.32
GCST90017080	unknown genus	rs11251024	G	A	25.4008	0.104201	0.0206737	6.62796e-07	-0.0016041	0.00754241	0.83	0.00274272	0.00693384	0.69
		rs11606187	A	G	22.4292	-0.154539	0.0326288	3.30583e-06	0.0134624	0.0121698	0.27	-0.00565666	0.0111921	0.61
		rs13385922	T	C	21.3078	0.0929494	0.0201348	3.96826e-06	0.00198228	0.00735454	0.79	-0.000845431	0.00675943	0.9
		rs166849	A	G	20.2907	-0.0911053	0.0202239	7.73891e-06	0.011986	0.00727978	0.1	0.0119242	0.00669072	0.0749998
		rs2172426	T	C	26.3443	0.10212	0.0198947	3.17424e-07	-0.00227793	0.00726975	0.75	0.0018278	0.00668052	0.780001
		rs267959	G	A	22.2277	-0.0988612	0.0209676	2.61993e-06	0.00265271	0.00776557	0.73	0.00730603	0.00714008	0.31
		rs4383094	C	T	21.6427	-0.149188	0.0320662	4.28134e-06	0.00897248	0.0111968	0.42	0.00612707	0.0102926	0.55
		rs60583455	T	C	26.4568	0.108934	0.021177	2.59579e-07	0.00469357	0.00743498	0.53	-0.00277894	0.00683433	0.68
		rs60775321	T	C	20.2529	-0.0962425	0.0213842	7.10461e-06	0.00577418	0.00778427	0.46	0.0035764	0.00715568	0.62
		rs72671304	T	C	21.6846	0.172322	0.0370028	3.79577e-06	0.0125184	0.0134434	0.35	-0.0155219	0.0123581	0.21
		rs7911787	G	T	22.501	-0.223071	0.0470232	3.38821e-06	-0.0306229	0.0159552	0.0549997	-0.0293065	0.0146678	0.0460002
		rs8126061	T	C	20.4467	-0.159135	0.0351904	7.36326e-06	0.0227026	0.0133555	0.089	-6.71135e-05	0.0122789	1
		rs9542068	T	C	20.6217	0.0990709	0.0218149	6.52334e-06	-0.0044382	0.00806777	0.58	-0.00177093	0.0074168	0.81
GCST90017081	unknown genus	rs1044939	C	T	20.2897	0.109022	0.0242017	7.01698e-06	0.00501659	0.0129959	0.7	-0.00595264	0.0119539	0.62
		rs115372687	A	G	20.0719	0.108994	0.0243264	9.12788e-06	-0.0191795	0.0127874	0.13	-0.00762119	0.0117546	0.52
		rs11709800	T	C	27.9716	0.0879804	0.016634	1.48235e-07	0.0128623	0.00831877	0.12	0.00411098	0.00764778	0.59
		rs12634544	T	C	26.2038	-0.0813051	0.015882	2.60321e-07	0.0172631	0.00844633	0.0409996	-0.00204669	0.00776506	0.79
		rs12930556	C	T	21.0884	0.064211	0.0139816	4.54297e-06	-0.0061711	0.00724961	0.39	-0.00417986	0.00666657	0.53
		rs138437711	A	G	20.712	-0.087484	0.0192215	4.65994e-06	0.00169384	0.00957327	0.86	1.63982e-05	0.00880084	1
		rs17291611	A	G	22.5045	-0.0905691	0.0190904	2.29784e-06	-0.00677138	0.00939499	0.47	-0.00670726	0.00863694	0.44
		rs3010848	G	A	22.5743	-0.0696728	0.0146631	1.78295e-06	0.0068884	0.00765465	0.37	-0.00209576	0.00703636	0.77
		rs35947731	C	T	20.6973	-0.131218	0.0288407	5.43188e-06	0.0218524	0.013811	0.11	0.00595696	0.0126953	0.64
		rs4848741	G	A	20.8601	0.0682414	0.0149403	5.52764e-06	-0.00394228	0.00754493	0.6	-0.00226626	0.00693442	0.74
		rs6595770	T	G	23.1511	0.0851224	0.01769	1.98226e-06	0.00749939	0.00905512	0.41	0.0078234	0.00832576	0.35
		rs72819830	A	G	23.5539	0.226767	0.0467216	1.61421e-06	-0.0254869	0.0153513	0.0969996	-0.0106051	0.0141091	0.450001
GCST90017082	unknown genus	rs111373036	A	G	22.7909	-0.0858259	0.0179766	1.70306e-06	-0.00402997	0.00882006	0.649999	-0.0044937	0.00810763	0.58
		rs11140959	A	G	19.3623	0.190401	0.0432674	6.20126e-06	-0.0388867	0.0190397	0.0409996	-0.00668473	0.0175086	0.7
		rs12696594	G	A	20.5035	0.0636249	0.0140502	6.10942e-06	-0.00214924	0.00713212	0.760001	-0.00724491	0.00655685	0.27
		rs2136103	T	C	23.9905	0.0754533	0.0154038	6.72527e-07	0.00215551	0.0076246	0.780001	0.0093129	0.00700661	0.18
		rs2599390	G	A	22.4782	0.094049	0.0198355	3.03424e-06	0.00200141	0.00903682	0.82	0.00564646	0.00830436	0.5
		rs55736413	C	T	19.5501	0.158132	0.0357614	8.44812e-06	0.0274915	0.0155296	0.0769999	0.0222103	0.0142856	0.12
		rs58850151	T	C	19.8529	-0.0808936	0.018154	7.48342e-06	0.00612345	0.00950114	0.52	-0.00364449	0.0087362	0.68
		rs6516833	A	G	23.3176	0.134075	0.0277636	2.33598e-06	0.00354134	0.0157978	0.82	-0.011548	0.0145215	0.43
		rs7334707	G	T	19.9349	-0.118994	0.0266494	6.25043e-06	0.0016538	0.0149609	0.91	-0.000138239	0.0137538	0.99
		rs79929882	A	G	20.2006	-0.104457	0.0232394	5.91834e-06	-0.00756156	0.0102459	0.46	-0.00481347	0.00941917	0.61
GCST90017083	unknown genus	rs1032598	G	A	21.9847	-0.0886426	0.0189039	4.07587e-06	-0.00286904	0.00859897	0.74	-0.00509723	0.0079044	0.52
		rs11941716	A	G	20.3502	0.101243	0.0224414	9.0663e-06	0.0026669	0.0100771	0.79	0.00394245	0.00926378	0.67
		rs16843660	A	G	22.873	0.234697	0.04907	1.75344e-06	0.0203095	0.0170462	0.23	0.0251818	0.0156669	0.11
		rs1962916	G	A	20.6839	-0.0737876	0.0162232	6.13847e-06	-0.00603632	0.00728629	0.41	-0.00204016	0.00669572	0.760001
		rs249459	A	G	19.9624	0.0737341	0.0165018	8.12307e-06	-0.0064108	0.00760031	0.4	-0.00707468	0.00698814	0.31
		rs2651663	A	G	20.445	-0.0762556	0.0168635	5.64144e-06	0.00262949	0.00761251	0.73	0.00587567	0.00700214	0.4
		rs35703006	G	T	23.59	0.0926669	0.0190779	9.00762e-07	-0.0126836	0.00888627	0.15	-0.0186327	0.00816602	0.0230001
		rs553072	G	A	22.4971	0.109193	0.0230198	3.69097e-06	0.0157629	0.0108543	0.15	0.0126185	0.00998485	0.21
		rs6514318	T	C	20.698	0.128198	0.0281765	5.37675e-06	-0.0309942	0.0128499	0.016	-0.0163972	0.0118139	0.17
		rs7187855	A	C	22.8429	0.199941	0.0418308	2.20602e-06	-0.0106195	0.0163214	0.52	-0.0127145	0.0150087	0.4
		rs921383	G	A	20.5002	0.0723153	0.0159706	7.72894e-06	-0.00267674	0.00722937	0.709999	0.00271573	0.00664856	0.68
GCST90017084	unknown genus	rs10200320	T	C	20.164	-0.0641139	0.0142769	5.6607e-06	-0.0064494	0.00807226	0.42	-0.0158306	0.00741907	0.0329997
		rs11195523	C	A	22.485	-0.0689278	0.0145351	2.40121e-06	0.0090937	0.00861452	0.29	-0.000840204	0.00791944	0.92
		rs11684166	A	G	20.8972	-0.0769635	0.0168349	3.49116e-06	0.0293473	0.00981989	0.00280001	0.0197379	0.00902528	0.0290001
		rs11809762	G	A	24.1441	-0.0934634	0.0190198	1.68287e-06	-0.00492931	0.0111945	0.66	0.00146141	0.0102902	0.89
		rs11904514	A	G	19.2057	0.109498	0.0249839	7.89951e-06	-0.030816	0.0140365	0.0280001	-0.0361211	0.0129007	0.0051
		rs12147596	C	T	25.8347	-0.0719818	0.0141609	2.86207e-07	0.0122736	0.00798976	0.12	0.0209378	0.0073447	0.00439997
		rs1455639	A	G	20.0393	-0.0760307	0.0169831	7.83899e-06	-0.00179229	0.0103813	0.86	-0.000970673	0.00953989	0.92
		rs16823675	C	T	26.1871	-0.0767515	0.0149973	2.33346e-07	0.0187874	0.00866596	0.0299999	0.00062256	0.00796473	0.94
		rs17086536	C	A	20.2099	-0.100851	0.022432	3.3638e-06	-0.020858	0.012556	0.0969996	-0.0362175	0.0115502	0.0017
		rs2939766	A	G	20.5742	-0.0591611	0.013042	7.01148e-06	0.00502417	0.00742308	0.5	-0.00130111	0.00682672	0.85
		rs34985298	G	A	20.4953	-0.0623526	0.013772	8.33758e-06	0.00284638	0.0076375	0.709999	-0.00129926	0.00702049	0.85
		rs35740166	C	T	24.4852	-0.112246	0.0226824	8.39982e-07	0.00338943	0.0128743	0.79	-0.00708971	0.0118352	0.55
		rs4644504	T	C	20.1085	-0.0969321	0.0216146	5.81969e-06	0.00588813	0.0129957	0.649999	-0.000200458	0.011946	0.99
		rs6007642	C	T	19.7747	-0.0791412	0.0177958	9.95543e-06	0.00997332	0.0106139	0.35	0.020049	0.00975828	0.04
		rs72700702	T	C	23.5493	-0.091726	0.0189005	1.59272e-06	0.00626163	0.0106172	0.56	-0.00176193	0.00975986	0.86
		rs76532867	T	C	21.4868	0.112353	0.0242364	2.55859e-06	-0.0119938	0.0131146	0.36	-0.0165955	0.0120631	0.17
GCST90017085	unknown genus	rs1035406	G	A	19.5518	-0.111241	0.025156	9.17529e-06	-0.00183581	0.0112123	0.87	-0.00658094	0.0103092	0.52
		rs11630875	T	C	20.5919	0.0925877	0.0204021	6.93474e-06	-0.00153302	0.00945214	0.87	0.0138323	0.00868887	0.11
		rs13336560	C	T	20.7846	-0.0722586	0.0158485	5.297e-06	0.00337019	0.00749268	0.649999	0.00758418	0.00689009	0.27
		rs1549633	A	C	21.5736	0.101844	0.0219252	3.39602e-06	-0.00747676	0.0101822	0.46	-0.0113659	0.0093621	0.22
		rs2074723	T	C	19.5855	0.166302	0.0375751	8.75347e-06	0.00942915	0.016242	0.56	0.0258807	0.0149299	0.0830004
		rs3730086	A	G	20.0752	0.0806746	0.0180043	8.64769e-06	-0.0178857	0.00845009	0.0340001	-0.00083993	0.00776946	0.91
		rs3754624	C	T	23.1158	0.0964478	0.0200589	2.15695e-06	-0.00312464	0.00921211	0.73	-0.0001941	0.00846669	0.98
		rs55876211	C	T	21.5766	-0.0914764	0.0196919	2.86655e-06	-0.00422702	0.00925684	0.649999	-0.00244593	0.00851018	0.77
		rs61933850	G	A	20.8801	0.165184	0.0361469	7.42882e-06	-0.00213758	0.0145235	0.88	-0.00812421	0.013359	0.54
		rs7098347	G	A	19.776	0.0705089	0.0158542	7.36478e-06	-0.00891088	0.00737824	0.23	0.00163914	0.00678291	0.81
		rs74354280	C	T	19.3247	-0.0903316	0.0205472	8.70062e-06	-0.00177466	0.0096156	0.85	-0.00221649	0.00883952	0.8
		rs76784716	A	G	23.8013	0.139756	0.0286444	8.43044e-07	-0.0130075	0.014216	0.36	-0.0287739	0.0130656	0.0280001
		rs9813022	A	G	25.1643	-0.0822797	0.016401	5.10258e-07	0.00402014	0.00785397	0.61	-0.00056942	0.00722048	0.94
GCST90017086	unknown genus	rs10060821	T	C	19.6463	0.0624208	0.0140818	9.00347e-06	0.010984	0.00816592	0.18	0.00982942	0.00750818	0.19
		rs10782329	C	T	19.2017	0.0602791	0.0137552	7.89896e-06	-0.00669542	0.00801567	0.4	0.00491982	0.0073736	0.5
		rs11257188	A	C	23.5108	-0.109509	0.0225832	1.84757e-06	0.00335034	0.0150851	0.82	0.00788818	0.0138679	0.57
		rs116151565	A	G	20.6242	0.111567	0.024565	6.20455e-06	-0.00998252	0.0131846	0.450001	-0.0234643	0.0121159	0.0530005
		rs13147561	A	G	18.9715	-0.0993127	0.0227994	9.56841e-06	0.0269733	0.0129423	0.0369999	0.0113944	0.0118977	0.34
		rs142372196	A	G	20.9306	-0.0736201	0.0160907	5.43701e-06	-0.0146587	0.00945615	0.12	-0.0103124	0.00869315	0.24
		rs55922055	T	C	25.3501	-0.239699	0.0476043	2.27777e-07	0.00289984	0.0166829	0.86	0.00434825	0.0153329	0.780001
		rs599752	T	C	20.8629	0.0630207	0.0137964	4.05509e-06	-0.00548828	0.00794502	0.49	0.000903509	0.00730428	0.9
		rs6431586	A	G	21.5101	-0.0954152	0.0205715	2.72214e-06	0.00993468	0.0120208	0.41	0.00949389	0.0110481	0.39
		rs66494181	T	G	22.2055	0.0683789	0.0145098	2.43416e-06	-0.000216303	0.00863594	0.98	0.00751418	0.00793714	0.34
		rs72846345	T	C	21.1333	0.0877661	0.0190903	2.58476e-06	-0.0106251	0.0111604	0.34	-0.0115009	0.0102573	0.26
		rs740358	G	T	24.1635	-0.130157	0.0264763	9.18142e-07	0.00377976	0.0150374	0.8	0.00538285	0.0138226	0.7
		rs9571849	T	C	18.6692	0.137141	0.0317376	8.11652e-06	-0.00940144	0.0171209	0.58	-0.0222797	0.0157395	0.16
		rs999857	G	A	21.1743	0.0763115	0.0165827	5.23926e-06	-0.00324291	0.01008	0.75	-0.000644577	0.00926648	0.94
GCST90017087	unknown genus	rs10892421	T	C	23.5604	0.103858	0.0213953	1.38589e-06	-0.00790504	0.00743483	0.29	0.00374613	0.00683753	0.58
		rs115909738	A	C	20.4394	-0.134627	0.0297761	6.49127e-06	0.000174303	0.0105655	0.99	0.00632733	0.00971236	0.51
		rs11691923	G	A	19.9214	-0.0923453	0.0206883	8.35276e-06	-0.00287795	0.00721755	0.69	-0.00141376	0.00663352	0.83
		rs12261792	T	G	19.6939	-0.113723	0.0256243	9.57326e-06	0.018663	0.00922375	0.0430002	0.0145205	0.00847952	0.0870001
		rs13165831	A	G	24.5872	-0.120653	0.0243306	9.81025e-07	0.0110772	0.00832414	0.18	0.0118118	0.00765366	0.12
		rs1969793	A	G	21.9881	-0.102671	0.0218939	3.25687e-06	0.00631968	0.0075857	0.4	0.00396498	0.00697363	0.57
		rs2317372	T	C	20.1561	0.0946411	0.0210788	7.92994e-06	-0.00287444	0.00725066	0.69	-0.0014318	0.00666298	0.83
		rs2831909	C	T	18.6477	-0.132488	0.0306785	5.89794e-06	-0.0186204	0.0125131	0.14	-0.00827617	0.0115022	0.47
		rs4766410	T	C	20.8554	-0.0969305	0.0212237	5.33876e-06	-0.00530754	0.00783469	0.5	0.00275754	0.00720651	0.7
		rs66473610	T	G	20.4558	0.181405	0.0401061	8.79124e-06	-0.00402202	0.0141522	0.780001	0.00111898	0.0130089	0.93
		rs75285799	T	C	22.9753	0.132213	0.0275812	3.24795e-06	0.00332635	0.00987501	0.74	0.0143221	0.00907737	0.11
		rs9534068	A	G	21.8288	0.098738	0.0211319	3.06719e-06	-0.00871143	0.0075038	0.25	-0.00599554	0.00689833	0.38
GCST90017088	Veillonella	rs11141494	G	A	20.1777	-0.0783421	0.0174393	9.74653e-06	0.0149649	0.00875378	0.0870001	0.00509118	0.0080498	0.53
		rs1882878	A	G	22.0066	-0.0768966	0.0163908	2.98092e-06	-0.0132134	0.00816097	0.11	-0.0103704	0.00750164	0.17
		rs2013594	C	T	21.5737	0.0720698	0.0155153	3.42129e-06	-0.00475135	0.00767999	0.54	-0.00737945	0.00706299	0.3
		rs55807413	A	G	20.3967	0.107329	0.0237633	5.5143e-06	-0.00229705	0.0106464	0.83	-0.000711136	0.00979108	0.94
		rs62376424	C	T	21.7303	-0.0762216	0.0163499	3.65452e-06	0.0166822	0.00759544	0.0280001	0.0133376	0.00698365	0.0560003
		rs6656807	G	A	20.8518	-0.0703062	0.0153954	5.49693e-06	0.0090304	0.00741986	0.22	0.00718435	0.00682053	0.29
		rs7359080	C	A	19.895	-0.135391	0.030352	7.39895e-06	0.00434238	0.0119334	0.719999	0.0102535	0.0109699	0.35
		rs742016	A	G	21.1345	-0.0688571	0.0149769	4.65693e-06	-0.000939471	0.00726543	0.9	0.00114983	0.00667972	0.86
GCST90017089	Victivallis	rs11899949	G	A	22.3119	0.130568	0.0276239	2.76707e-06	-0.00860779	0.0081779	0.29	-0.00745135	0.00751616	0.32
		rs12512543	A	C	22.5895	-0.178036	0.0374344	2.54132e-06	0.00291376	0.0109653	0.79	0.001256	0.0100803	0.9
		rs173120	C	T	21.2438	-0.13381	0.0290127	7.65244e-06	-3.7922e-05	0.0083233	1	0.00329819	0.00765171	0.67
		rs1882775	A	G	19.5231	-0.13827	0.031273	8.72831e-06	-0.00208612	0.00903078	0.82	-0.00752668	0.00830118	0.36
		rs2546432	C	T	19.6723	0.110803	0.0249655	9.93276e-06	-0.00207612	0.00719069	0.77	0.0018402	0.00661151	0.780001
		rs342302	A	G	18.8534	-0.152754	0.0351572	8.15943e-06	0.0219375	0.00999073	0.0280001	0.0278855	0.00918361	0.00239999
		rs4764863	G	A	24.3751	0.121561	0.0246058	8.22224e-07	-0.00749054	0.00717307	0.3	0.00273589	0.00659794	0.68
		rs4895919	C	T	22.2839	0.116918	0.0247515	2.75201e-06	0.000242685	0.00720226	0.97	0.00126567	0.00662535	0.85
		rs56349194	A	G	25.2487	-0.158501	0.0315231	6.25749e-07	0.0109005	0.00958778	0.26	0.00147125	0.00881751	0.87
		rs911666	T	C	20.2783	-0.118576	0.0263146	7.65244e-06	-0.0032381	0.00761936	0.67	-0.00344775	0.0070042	0.62
GCST90017090	Actinomycetales	rs2889192	T	G	20.5513	-0.0884052	0.0194997	3.96725e-06	-0.00586478	0.00854873	0.49	0.00395127	0.00786124	0.62
		rs34583783	G	T	21.9054	0.123688	0.0264254	5.53886e-06	-0.00341247	0.0115725	0.77	0.00145977	0.0106455	0.89
		rs35011108	A	G	22.9836	0.241546	0.0503803	1.87659e-06	0.0120642	0.0167556	0.47	0.0285719	0.0154134	0.064
		rs4073240	G	A	20.7257	0.074973	0.0164672	5.67898e-06	0.00256644	0.00734909	0.73	0.00580329	0.00676041	0.39
		rs58484246	T	C	20.1298	0.075828	0.0168997	6.67483e-06	0.00545059	0.00751459	0.47	0.0100146	0.00690778	0.15
GCST90017091	Bacillales	rs10233278	T	C	21.9025	-0.116319	0.0248527	3.508e-06	-0.00143547	0.0072873	0.84	0.00127264	0.00669858	0.85
		rs10410917	C	T	21.0463	-0.11471	0.0250025	5.57353e-06	-0.0107945	0.00728166	0.14	8.55394e-05	0.00669441	0.99
		rs11034576	A	G	20.6011	0.205765	0.0453311	8.85972e-06	-0.0156014	0.0137239	0.26	-0.00875681	0.0126213	0.49
		rs11207728	A	G	20.8017	0.14455	0.0316912	5.73456e-06	-0.00681281	0.00885696	0.44	-0.00383072	0.00814155	0.64
		rs11844714	A	G	20.0014	-0.143245	0.0320272	5.06209e-06	0.00489409	0.00953074	0.61	0.0116459	0.00876127	0.18
		rs1287018	G	A	19.531	0.141125	0.0319309	9.87097e-06	0.00293967	0.00936442	0.75	0.00964892	0.00860948	0.26
		rs4617108	G	A	22.3871	-0.248861	0.0525929	1.97506e-06	-0.00779097	0.0152978	0.61	-0.000572331	0.0140619	0.97
		rs62640857	A	G	20.6163	0.148238	0.0326455	4.49262e-06	0.00433068	0.00936654	0.64	0.00873106	0.00861554	0.31
		rs74420793	A	G	21.5967	-0.164413	0.0353763	3.07319e-06	-0.00427089	0.00983571	0.66	-0.00309627	0.00904187	0.73
GCST90017092	Bacteroidales	rs11146701	A	G	20.1833	0.0473596	0.010541	7.08223e-06	0.0070161	0.00726064	0.33	0.0031409	0.0066748	0.64
		rs111845179	T	C	23.0383	0.102648	0.0213843	9.23996e-07	0.0239898	0.0160319	0.13	0.0209451	0.0147376	0.16
		rs17343978	A	C	21.0637	-0.0552057	0.0120278	8.3593e-06	-0.0164791	0.00834085	0.0479999	-0.0165711	0.00766844	0.0309999
		rs2032750	C	T	22.6537	0.0508393	0.0106807	1.91509e-06	0.0109388	0.00719819	0.13	0.0114178	0.00661572	0.0840001
		rs2363574	T	C	19.2184	0.222741	0.0508055	9.93482e-06	0.0626481	0.0264444	0.0179999	0.0588475	0.0243084	0.015
		rs4146051	G	A	19.1025	0.107377	0.0245661	8.76436e-06	0.000582477	0.0174467	0.97	0.0119759	0.0160349	0.46
		rs4916508	A	G	19.6387	0.0466729	0.0105312	8.4711e-06	-0.00141592	0.00719792	0.84	0.00225434	0.00661734	0.73
		rs55773148	G	A	26.3378	-0.121514	0.0236759	3.89583e-07	-0.00702059	0.0166979	0.67	-0.0218256	0.0153506	0.16
		rs62531359	T	G	19.1353	0.0655728	0.0149891	9.08657e-06	0.0053766	0.0104075	0.61	0.0057225	0.009564	0.55
		rs62575403	C	T	20.2609	0.140055	0.0311128	7.06122e-06	-0.0148693	0.016644	0.37	-0.0138735	0.0153055	0.36
		rs72706335	T	C	20.3118	-0.22241	0.0493458	7.65526e-06	-0.00661331	0.0164696	0.69	-0.0203967	0.0151393	0.18
		rs73975615	G	A	21.871	-0.207018	0.0442633	1.21616e-06	0.0266177	0.0401073	0.51	0.0184781	0.0368766	0.62
		rs7631304	G	A	23.5871	-0.0645771	0.0132957	8.36778e-07	0.00198588	0.00956006	0.84	-0.00426507	0.00878895	0.630001
		rs79585701	A	C	18.6846	0.0646823	0.0149628	9.98596e-06	-0.0308807	0.00979627	0.0016	-0.0234683	0.00900227	0.00909997
		rs929878	T	C	20.3693	0.0548532	0.012153	4.7338e-06	-0.015665	0.0081114	0.0530005	-0.00526704	0.00745905	0.48
GCST90017093	Bifidobacteriales	rs10831953	G	A	18.8666	0.0537537	0.0123746	9.94741e-06	-0.00460513	0.0074566	0.54	-0.0051334	0.00685754	0.450001
		rs12446429	T	C	18.0375	0.0810099	0.019073	8.52884e-06	-0.000493781	0.0118168	0.97	-0.00693863	0.0108665	0.52
		rs13020688	G	A	22.8842	0.0584045	0.0122081	1.57373e-06	-0.00740956	0.00735618	0.31	-0.00400977	0.00676094	0.55
		rs4957061	T	C	23.7582	0.0569873	0.0116907	1.1517e-06	-0.00486655	0.00725168	0.5	-0.000146443	0.00666758	0.98
		rs540489	T	G	20.9535	-0.0632518	0.013817	5.36809e-06	-0.012395	0.00851049	0.15	-0.0127061	0.00782496	0.1
		rs55888705	A	G	19.8088	0.053673	0.0120586	8.66204e-06	-0.0083659	0.00744898	0.26	-0.0138839	0.00684777	0.0430002
		rs6899771	A	G	20.3625	-0.0914312	0.0202604	7.27998e-06	-0.00276375	0.0127536	0.83	0.0208468	0.011732	0.0759994
		rs7174549	T	C	19.5869	-0.0551726	0.0124655	6.86784e-06	0.00010719	0.00763581	0.99	-0.0058201	0.00701921	0.41
		rs7322849	T	C	30.316	0.110676	0.0200996	1.74032e-08	-0.00396307	0.015816	0.8	0.0104961	0.0145399	0.47
[truncated: 294 more rows]
