# Supplementary material for: Causal relationship between gut microbiota with subcutaneous and visceral adipose tissue: a bidirectional two-sample Mendelian Randomization study
Source: Front Microbiol. 2023 Oct 31;14:1285982. doi: 10.3389/fmicb.2023.1285982 (PMC10644100; doi:10.3389/fmicb.2023.1285982)
Supplement: Supplementary file 1 [file Data_Sheet_1.ZIP › Supplementary files/Table S3.xlsx]

## Sheet: Sheet1
Table S2 Detailed results of MR estimates
GWAS ID	Bacterial taxa	NO.SNP	Methods	Outcome(SAT)				Outcome(VAT)
				OR	95%CI lower	95% CI upper	P-value	OR	95%CI lower	95% CI upper	P-value
GCST90016908	Actinobacteria	14	MR Egger	0.962535	0.798694	1.15999	0.694861	0.991638	0.83535	1.17717	0.925012
			Weighted median	0.960861	0.878336	1.05114	0.383526	0.99683	0.919926	1.08016	0.938222
			Inverse variance weighted	0.952163	0.892743	1.01554	0.135957	0.994765	0.937551	1.05547	0.862132
			Simple mode	0.994952	0.866203	1.14284	0.94395	0.962254	0.847456	1.0926	0.562229
			Weighted mode	0.989592	0.873992	1.12048	0.871243	0.988258	0.887926	1.09993	0.831918
GCST90016909	Alphaproteobacteria	7	MR Egger	1.0131	0.74985	1.36877	0.935729	0.954059	0.709989	1.28203	0.767654
			Weighted median	0.954121	0.862591	1.05536	0.361371	0.957682	0.868921	1.05551	0.383562
			Inverse variance weighted	0.940492	0.869168	1.01767	0.127326	0.955652	0.888812	1.02752	0.220136
			Simple mode	0.957545	0.819312	1.1191	0.605155	0.969705	0.845982	1.11152	0.674148
			Weighted mode	0.961941	0.834902	1.10831	0.610626	0.986314	0.84938	1.14532	0.862551
GCST90016910	Bacilli	17	MR Egger	0.944134	0.797475	1.11776	0.51401	0.957521	0.819873	1.11828	0.591131
			Weighted median	1.00348	0.921133	1.09318	0.936673	1.01104	0.934345	1.09404	0.784963
			Inverse variance weighted	0.999708	0.939912	1.06331	0.992597	1.00964	0.953985	1.06855	0.740121
			Simple mode	1.03403	0.862727	1.23935	0.721719	1.03746	0.88363	1.21807	0.659018
			Weighted mode	0.903929	0.757656	1.07844	0.277671	0.939121	0.814418	1.08292	0.399557
GCST90016911	Bacteroidia	15	MR Egger	1.05883	0.859101	1.305	0.600999	1.10846	0.935083	1.31399	0.256627
			Weighted median	1.03268	0.925291	1.15253	0.565954	1.09414	0.994292	1.20401	0.0653649
			Inverse variance weighted	1.02926	0.932161	1.13647	0.56838	1.07916	0.995469	1.1699	0.0643513
			Simple mode	1.02811	0.862769	1.22514	0.761182	1.11774	0.94991	1.31521	0.201299
			Weighted mode	1.02811	0.899262	1.17543	0.691016	1.10724	0.976244	1.25582	0.135116
GCST90016912	Betaproteobacteria	12	MR Egger	0.925228	0.660185	1.29668	0.661402	0.847398	0.615413	1.16683	0.334218
			Weighted median	0.936989	0.835961	1.05023	0.263519	0.932972	0.841061	1.03493	0.189798
			Inverse variance weighted	0.87534	0.798301	0.959813	0.00461661	0.907615	0.831446	0.990762	0.0301944
			Simple mode	0.957898	0.806879	1.13718	0.632802	0.985922	0.832625	1.16744	0.87237
			Weighted mode	0.961655	0.8271	1.1181	0.621191	0.980491	0.830977	1.15691	0.819742
GCST90016913	Clostridia	13	MR Egger	0.983378	0.797832	1.21208	0.878	0.974508	0.820013	1.15811	0.774819
			Weighted median	0.93754	0.84453	1.04079	0.226305	0.94011	0.85454	1.03425	0.20466
			Inverse variance weighted	0.987112	0.903379	1.07861	0.774244	0.967345	0.899059	1.04082	0.374062
			Simple mode	0.962099	0.810071	1.14266	0.66754	0.949966	0.82089	1.09934	0.503991
			Weighted mode	0.943011	0.836622	1.06293	0.355643	0.939673	0.850083	1.0387	0.246931
GCST90016914	Coriobacteriia	14	MR Egger	0.879565	0.64293	1.20329	0.437822	0.95745	0.717771	1.27716	0.772448
			Weighted median	1.02359	0.925075	1.13259	0.651591	1.02708	0.931448	1.13253	0.592068
			Inverse variance weighted	1.02154	0.946235	1.10284	0.585406	1.01408	0.945137	1.08805	0.697161
			Simple mode	0.95847	0.784198	1.17147	0.68542	1.05984	0.895226	1.25472	0.51161
			Weighted mode	0.963968	0.803206	1.15691	0.699796	1.05455	0.886782	1.25405	0.5583
GCST90016915	Deltaproteobacteria	13	MR Egger	0.915049	0.756324	1.10708	0.108358	0.981703	0.823955	1.16965	0.840078
			Weighted median	0.950358	0.861451	1.04844	0.19629	0.948566	0.87228	1.03152	0.217037
			Inverse variance weighted	0.945596	0.88318	1.01242	0.234403	0.9438	0.886368	1.00495	0.0709621
			Simple mode	0.90407	0.782464	1.04457	0.211406	0.933368	0.814461	1.06964	0.340885
			Weighted mode	0.918382	0.803785	1.04932	0.385626	0.939185	0.825817	1.06812	0.357952
GCST90016916	Erysipelotrichia	12	MR Egger	1.28264	0.888032	1.85259	0.833269	1.02193	0.750697	1.39116	0.892857
			Weighted median	1.05324	0.936775	1.18418	0.381296	1.00777	0.917179	1.1073	0.872121
			Inverse variance weighted	1.00958	0.92379	1.10335	0.392782	0.996554	0.926998	1.07133	0.925502
			Simple mode	1.10847	0.887723	1.38411	0.410016	1.05821	0.901571	1.24207	0.50195
			Weighted mode	1.10189	0.889137	1.36556	0.0666006	1.0373	0.885529	1.21509	0.658093
GCST90016917	Gammaproteobacteria	6	MR Egger	1.16534	0.840915	1.61493	0.145015	1.1956	0.885693	1.61393	0.308025
			Weighted median	1.1272	0.991833	1.28104	0.229716	1.08325	0.965329	1.21557	0.173863
			Inverse variance weighted	1.08049	0.973654	1.19905	0.195683	1.07094	0.973177	1.17853	0.160522
			Simple mode	1.13698	0.945905	1.36665	0.828395	0.994665	0.835859	1.18364	0.954274
			Weighted mode	1.13911	0.960065	1.35155	0.462903	1.13399	0.951606	1.35132	0.218856
GCST90016918	Lentisphaeria	8	MR Egger	1.0222	0.845275	1.23615	0.677004	1.10888	0.944463	1.30192	0.253727
			Weighted median	1.02579	0.958371	1.09795	0.667133	0.993191	0.934134	1.05598	0.827094
			Inverse variance weighted	1.01092	0.96055	1.06394	0.566548	0.99095	0.942657	1.04172	0.72136
			Simple mode	1.02422	0.922572	1.13707	0.542095	0.990323	0.913497	1.07361	0.820179
			Weighted mode	1.03012	0.935152	1.13474	0.608496	0.995902	0.923306	1.0742	0.918289
GCST90016919	Melainabacteria	10	MR Egger	1.04616	0.91047	1.20208	0.249295	1.03361	0.902064	1.18434	0.646828
			Weighted median	1.01654	0.954686	1.08241	0.983118	1.05105	0.988962	1.11704	0.108995
			Inverse variance weighted	1.02942	0.979872	1.08147	0.937095	1.03039	0.984477	1.07844	0.198014
			Simple mode	0.998875	0.902534	1.1055	0.605433	1.05848	0.949059	1.18052	0.333974
			Weighted mode	0.995469	0.892051	1.11088	0.041973	1.0592	0.948705	1.18257	0.332917
GCST90016920	Methanobacteria	10	MR Egger	0.951709	0.794594	1.13989	0.0286642	0.958567	0.775505	1.18484	0.705745
			Weighted median	0.945307	0.89543	0.997961	0.188257	0.962779	0.914179	1.01396	0.151201
			Inverse variance weighted	0.955616	0.917533	0.995279	0.213684	0.979621	0.933816	1.02767	0.399381
			Simple mode	0.935145	0.852686	1.02558	0.847104	0.95336	0.87965	1.03325	0.274598
			Weighted mode	0.936622	0.850968	1.0309	0.598357	0.95494	0.881546	1.03444	0.287681
GCST90016921	Mollicutes	11	MR Egger	1.02087	0.832025	1.25257	0.337748	0.990553	0.820761	1.19547	0.923143
			Weighted median	0.977545	0.898332	1.06374	0.839734	0.965882	0.891535	1.04643	0.395619
			Inverse variance weighted	0.969396	0.909706	1.033	0.768961	0.973665	0.918411	1.03224	0.370594
			Simple mode	0.985896	0.861873	1.12777	0.874001	0.966123	0.854398	1.09246	0.593534
			Weighted mode	0.980591	0.863133	1.11403	0.469393	0.965086	0.862428	1.07996	0.54831
GCST90016922	Negativicutes	12	MR Egger	1.02729	0.742751	1.42082	0.356386	0.995425	0.772591	1.28253	0.97241
			Weighted median	0.958689	0.855146	1.07477	0.551186	1.02897	0.928914	1.13981	0.584235
			Inverse variance weighted	1.04736	0.949271	1.15558	0.528924	1.03178	0.955206	1.11448	0.426544
			Simple mode	0.940375	0.77301	1.14398	0.127643	1.03415	0.887618	1.20488	0.674954
			Weighted mode	0.942212	0.787439	1.1274	0.537555	1.03954	0.901619	1.19856	0.603998
GCST90016923	Verrucomicrobiae	11	MR Egger	0.814063	0.640185	1.03517	0.327911	0.985552	0.79968	1.21463	0.894442
			Weighted median	1.02918	0.93924	1.12774	0.829559	1.00827	0.935587	1.0866	0.829169
			Inverse variance weighted	1.04094	0.960542	1.12806	0.889124	1.01947	0.959699	1.08297	0.531561
			Simple mode	1.02087	0.84994	1.22619	0.941575	1.00153	0.886122	1.13196	0.980986
			Weighted mode	1.0127	0.851872	1.20389	0.499136	0.999185	0.889167	1.12281	0.989336
GCST90016924	Acidaminococcaceae	7	MR Egger	0.98851	0.736719	1.32636	0.740987	1.05646	0.795663	1.40273	0.719763
			Weighted median	0.95923	0.850155	1.0823	0.375839	0.9698	0.870979	1.07983	0.575987
			Inverse variance weighted	0.985336	0.902696	1.07554	0.389019	0.973395	0.891894	1.06234	0.545564
			Simple mode	0.914014	0.760196	1.09896	0.81508	0.882175	0.726242	1.07159	0.253361
			Weighted mode	0.918146	0.766679	1.09954	0.299657	1.07723	0.894691	1.29701	0.462147
GCST90016925	Actinomycetaceae	5	MR Egger	1.0262	0.841302	1.25174	0.316702	1.11266	0.92682	1.33576	0.3353
			Weighted median	1.05055	0.957071	1.15316	0.410709	1.0891	0.993665	1.19371	0.0681237
			Inverse variance weighted	1.04048	0.962714	1.12453	0.418337	1.06937	0.995634	1.14857	0.0657714
			Simple mode	1.06142	0.934538	1.20553	0.353127	1.10783	0.970034	1.2652	0.205299
			Weighted mode	1.05622	0.937788	1.18961	0.441133	1.11189	0.97033	1.27409	0.201592
GCST90016926	Alcaligenaceae	12	MR Egger	1.19672	0.833705	1.7178	0.703657	0.903813	0.62612	1.30467	0.601023
			Weighted median	1.0422	0.938147	1.1578	0.526296	1.00611	0.912091	1.10981	0.903191
			Inverse variance weighted	0.984838	0.910284	1.0655	0.516785	0.982838	0.909987	1.06152	0.659533
			Simple mode	1.06258	0.885947	1.27443	0.710549	1.01483	0.857161	1.20151	0.867397
			Weighted mode	1.06123	0.891844	1.26278	0.868498	1.01483	0.854497	1.20525	0.869773
GCST90016927	Bacteroidaceae	9	MR Egger	0.907063	0.553167	1.48737	0.673838	0.765855	0.487515	1.20311	0.284995
			Weighted median	1.01062	0.891801	1.14527	0.681926	0.979356	0.873173	1.09845	0.721643
			Inverse variance weighted	0.980135	0.8927	1.07613	0.627596	0.981627	0.90082	1.06968	0.67222
			Simple mode	1.04367	0.857015	1.27097	0.218276	1.06858	0.882461	1.29395	0.51609
			Weighted mode	1.04894	0.871192	1.26295	0.0687381	1.05488	0.875722	1.27069	0.589135
GCST90016928	Bacteroidales S24 7group	9	MR Egger	0.775183	0.53596	1.12118	0.645732	0.879601	0.676716	1.14331	0.369545
			Weighted median	0.923023	0.846743	1.00617	0.159085	0.977414	0.908128	1.05199	0.542529
			Inverse variance weighted	0.980711	0.902557	1.06563	0.154156	0.969538	0.916005	1.0262	0.285732
			Simple mode	0.910537	0.808946	1.02489	0.877344	0.98271	0.876597	1.10167	0.772437
			Weighted mode	0.912471	0.814102	1.02272	0.0783248	0.979479	0.869902	1.10286	0.740764
GCST90016929	Bifidobacteriaceae	11	MR Egger	0.98069	0.770383	1.24841	0.394996	0.973666	0.744486	1.2734	0.849375
			Weighted median	0.918133	0.834848	1.00973	0.54905	0.989515	0.898245	1.09006	0.830942
			Inverse variance weighted	0.969846	0.903778	1.04074	0.187968	0.986212	0.915098	1.06285	0.71616
			Simple mode	0.952215	0.815288	1.11214	0.54905	0.953263	0.812679	1.11817	0.568421
			Weighted mode	0.920225	0.819376	1.03349	0.870731	0.977678	0.872696	1.09529	0.704329
GCST90016931	Clostridiaceae1	10	MR Egger	0.981047	0.784787	1.22639	0.870731	0.958133	0.769793	1.19255	0.711689
			Weighted median	1.01343	0.905512	1.13422	0.816322	1.01503	0.917004	1.12354	0.773376
			Inverse variance weighted	1.0609	0.982037	1.14611	0.133592	1.01007	0.938008	1.08767	0.790742
			Simple mode	1.20469	0.997517	1.4549	0.0851	1.09328	0.910049	1.3134	0.365537
			Weighted mode	0.974747	0.836929	1.13526	0.749787	1.02926	0.888754	1.19199	0.709052
GCST90016932	Clostridiales vadin BB60 group	15	MR Egger	1.15031	0.954809	1.38583	0.164437	1.10634	0.934616	1.30963	0.261342
			Weighted median	1.00927	0.934227	1.09035	0.814869	1.07081	0.998052	1.14888	0.0566919
			Inverse variance weighted	1.01521	0.948174	1.08698	0.664979	1.03131	0.971933	1.09432	0.30816
			Simple mode	1.00688	0.8804	1.15153	0.921681	1.10552	0.968735	1.26163	0.158758
			Weighted mode	1.02001	0.906844	1.14731	0.746086	1.0894	0.968421	1.22549	0.175868
GCST90016933	Coriobacteriaceae	14	MR Egger	0.879565	0.64293	1.20329	0.437822	0.95745	0.717771	1.27716	0.772448
			Weighted median	1.02359	0.917992	1.14133	0.67472	1.02708	0.932472	1.13129	0.587863
			Inverse variance weighted	1.02154	0.946235	1.10284	0.585406	1.01408	0.945137	1.08805	0.697161
			Simple mode	0.95847	0.799156	1.14954	0.654971	1.05984	0.899355	1.24896	0.500056
			Weighted mode	0.963968	0.799374	1.16245	0.707065	1.05455	0.876504	1.26876	0.583062
GCST90016934	Defluviitaleaceae	11	MR Egger	0.871451	0.725926	1.04615	0.174045	0.877918	0.742175	1.03849	0.163002
			Weighted median	0.971376	0.903625	1.04421	0.43111	0.933805	0.869217	1.00319	0.0610931
			Inverse variance weighted	0.960869	0.908243	1.01654	0.164819	0.952929	0.90484	1.00357	0.068003
			Simple mode	0.986167	0.869988	1.11786	0.831949	0.921239	0.824887	1.02885	0.176202
			Weighted mode	0.986167	0.865624	1.1235	0.838326	0.912273	0.812666	1.02409	0.15065
GCST90016935	Desulfovibrionaceae	10	MR Egger	0.919404	0.751468	1.12487	0.437819	0.991861	0.833189	1.18075	0.929045
			Weighted median	0.957632	0.863976	1.06144	0.409677	0.956358	0.873404	1.04719	0.335087
			Inverse variance weighted	0.948364	0.878997	1.02321	0.171296	0.946527	0.88328	1.0143	0.119346
			Simple mode	0.911355	0.771027	1.07722	0.304846	0.942362	0.821799	1.08061	0.417374
			Weighted mode	0.957261	0.832586	1.10061	0.554714	0.981802	0.870869	1.10687	0.770828
GCST90016936	Enterobacteriaceae	7	MR Egger	0.943064	0.532959	1.66874	0.848373	0.913308	0.540448	1.54341	0.748555
			Weighted median	1.04892	0.925547	1.18875	0.454372	1.00461	0.899533	1.12197	0.934941
			Inverse variance weighted	1.0182	0.925536	1.12014	0.711004	0.992027	0.908704	1.08299	0.858061
			Simple mode	1.09167	0.905726	1.31578	0.392759	1.04551	0.886575	1.23294	0.615783
			Weighted mode	1.09719	0.899433	1.33843	0.395609	1.04666	0.884385	1.23871	0.614776
GCST90016937	Erysipelotrichaceae	12	MR Egger	1.28264	0.888032	1.85259	0.211406	1.02193	0.750697	1.39116	0.892857
			Weighted median	1.05324	0.939501	1.18075	0.37366	1.00777	0.916169	1.10852	0.873587
			Inverse variance weighted	1.00958	0.92379	1.10335	0.833269	0.996554	0.926998	1.07133	0.925502
			Simple mode	1.10847	0.899191	1.36646	0.353758	1.05821	0.893169	1.25375	0.525425
			Weighted mode	1.10189	0.891078	1.36258	0.388091	1.0373	0.882416	1.21938	0.665024
GCST90016938	Family XI	8	MR Egger	1.30836	1.00107	1.70998	0.0966363	1.29128	1.00955	1.65164	0.0879679
			Weighted median	1.03863	0.983596	1.09675	0.172386	1.0072	0.953951	1.06343	0.795683
			Inverse variance weighted	1.02062	0.978298	1.06476	0.344925	0.981087	0.937196	1.02703	0.413532
			Simple mode	1.04329	0.950895	1.14467	0.400121	1.03314	0.928416	1.14969	0.568708
			Weighted mode	1.04329	0.946122	1.15045	0.423603	1.03396	0.936239	1.14188	0.530779
GCST90016939	Family XIII	11	MR Egger	0.812692	0.576783	1.14509	0.266157	1.04113	0.809564	1.33893	0.760662
			Weighted median	1.00957	0.889262	1.14616	0.883029	0.980378	0.885648	1.08524	0.702301
			Inverse variance weighted	0.971457	0.876699	1.07646	0.580249	0.999607	0.927592	1.07721	0.991775
			Simple mode	1.08578	0.872207	1.35166	0.478361	0.974427	0.819466	1.15869	0.775394
			Weighted mode	1.07511	0.828856	1.39453	0.597245	0.967302	0.810159	1.15493	0.720873
GCST90016940	Lachnospiraceae	17	MR Egger	0.899123	0.706636	1.14404	0.399745	0.881327	0.748096	1.03828	0.150358
			Weighted median	1.01758	0.92251	1.12244	0.727688	0.968598	0.889977	1.05416	0.460075
			Inverse variance weighted	0.96355	0.87696	1.05869	0.439592	0.984306	0.920252	1.05282	0.644967
			Simple mode	1.06488	0.895619	1.26612	0.486272	1.0146	0.857242	1.20085	0.868109
			Weighted mode	1.05974	0.8935	1.25692	0.514022	1.00255	0.861739	1.16637	0.974078
GCST90016941	Lactobacillaceae	8	MR Egger	1.06297	0.92192	1.22559	0.428291	1.05085	0.921952	1.19777	0.481735
			Weighted median	0.934783	0.869019	1.00552	0.0699862	1.02389	0.961331	1.09053	0.462916
			Inverse variance weighted	0.958173	0.907197	1.01201	0.125554	1.00852	0.959093	1.0605	0.740624
			Simple mode	0.909464	0.79909	1.03508	0.188479	1.01581	0.928822	1.11095	0.740102
			Weighted mode	0.909964	0.814645	1.01644	0.133223	1.01653	0.93408	1.10626	0.713881
GCST90016942	Methanobacteriaceae	10	MR Egger	0.951709	0.794594	1.13989	0.605433	0.958567	0.775505	1.18484	0.705745
			Weighted median	0.945307	0.893995	0.999563	0.0482294	0.962779	0.91382	1.01436	0.1543
			Inverse variance weighted	0.955616	0.917533	0.995279	0.0286642	0.979621	0.933816	1.02767	0.399381
			Simple mode	0.935145	0.852555	1.02574	0.188921	0.95336	0.877203	1.03613	0.289925
			Weighted mode	0.936622	0.848948	1.03335	0.224026	0.95494	0.884302	1.03122	0.269788
GCST90016943	Oxalobacteraceae	14	MR Egger	1.05649	0.89697	1.24438	0.52295	1.11161	0.932455	1.3252	0.260838
			Weighted median	1.0136	0.959617	1.07061	0.628595	1.03444	0.982862	1.08872	0.194442
			Inverse variance weighted	1.00341	0.963877	1.04457	0.868036	1.01259	0.968572	1.05862	0.581017
			Simple mode	1.00567	0.907575	1.11436	0.915693	1.05437	0.964966	1.15207	0.262555
			Weighted mode	1.00773	0.90517	1.12191	0.890338	1.05086	0.966754	1.14229	0.264704
GCST90016944	Pasteurellaceae	14	MR Egger	0.998023	0.877727	1.13481	0.976409	0.992268	0.896868	1.09782	0.882872
			Weighted median	0.957258	0.889522	1.03015	0.243366	0.979698	0.922355	1.04061	0.505078
			Inverse variance weighted	0.966545	0.915118	1.02086	0.222533	0.967607	0.925726	1.01138	0.144664
			Simple mode	0.942082	0.837663	1.05952	0.337692	0.980463	0.893739	1.0756	0.683087
			Weighted mode	0.974332	0.87989	1.07891	0.625507	0.986904	0.911493	1.06855	0.750319
GCST90016945	Peptococcaceae	9	MR Egger	1.1493	0.952793	1.38634	0.189124	1.21295	1.00511	1.46377	0.0839692
			Weighted median	1.12743	1.03483	1.22831	0.00608758	1.04228	0.949187	1.14451	0.385642
			Inverse variance weighted	1.08429	1.00601	1.16867	0.0342764	1.04008	0.952975	1.13516	0.378489
			Simple mode	1.1441	0.990647	1.32134	0.1043	0.982101	0.814175	1.18466	0.854965
			Weighted mode	1.15198	1.02803	1.29089	0.0408227	1.12929	0.97857	1.30322	0.13476
GCST90016946	Peptostreptococcaceae	14	MR Egger	1.01717	0.873	1.18515	0.830831	0.972668	0.860234	1.0998	0.666228
			Weighted median	1.01549	0.933535	1.10463	0.720389	0.980953	0.907098	1.06082	0.630126
			Inverse variance weighted	1.01636	0.950544	1.08673	0.634779	0.983087	0.929552	1.03971	0.550463
			Simple mode	1.00526	0.887381	1.13881	0.935503	0.973288	0.86143	1.09967	0.670932
			Weighted mode	1.01347	0.919589	1.11693	0.791565	0.975854	0.88724	1.07332	0.623212
GCST90016947	Porphyromonadaceae	9	MR Egger	0.890425	0.507388	1.56262	0.697957	0.968993	0.565013	1.66182	0.912094
			Weighted median	1.06125	0.91399	1.23223	0.435398	1.09177	0.953462	1.25014	0.203926
			Inverse variance weighted	1.04624	0.918744	1.19142	0.495403	1.02414	0.906402	1.15717	0.701858
			Simple mode	1.14959	0.908523	1.45462	0.279103	1.11736	0.90422	1.38075	0.334183
			Weighted mode	1.14409	0.908101	1.44139	0.286449	1.10904	0.905623	1.35814	0.346102
GCST90016948	Prevotellaceae	16	MR Egger	0.888888	0.710193	1.11255	0.321107	0.967274	0.786947	1.18892	0.756601
			Weighted median	0.955493	0.877615	1.04028	0.293919	0.976313	0.905617	1.05253	0.531924
			Inverse variance weighted	1.0042	0.943599	1.06869	0.895058	1.00514	0.949236	1.06433	0.860695
			Simple mode	0.941949	0.812444	1.0921	0.440412	0.95401	0.840801	1.08246	0.47633
			Weighted mode	0.941949	0.811674	1.09313	0.443272	0.961206	0.852224	1.08412	0.529027
GCST90016949	Rhodospirillaceae	15	MR Egger	1.00176	0.785449	1.27765	0.988896	0.863208	0.690199	1.07959	0.219869
			Weighted median	0.985642	0.922561	1.05304	0.668236	0.979475	0.91856	1.04443	0.526699
			Inverse variance weighted	0.979927	0.931272	1.03112	0.435161	0.966298	0.922098	1.01262	0.151239
			Simple mode	0.99983	0.889128	1.12432	0.997772	1.00953	0.904936	1.12621	0.867487
			Weighted mode	0.994951	0.891271	1.11069	0.929448	1.00427	0.908025	1.11072	0.935048
GCST90016950	Rikenellaceae	19	MR Egger	0.907156	0.748477	1.09948	0.3345	0.941083	0.77124	1.14833	0.557733
			Weighted median	1.05821	0.96688	1.15817	0.219214	1.06878	0.981824	1.16343	0.12446
			Inverse variance weighted	1.05561	0.988304	1.1275	0.107397	1.01476	0.951337	1.08241	0.656359
			Simple mode	1.02662	0.874148	1.20568	0.752466	1.08825	0.921723	1.28486	0.33148
			Weighted mode	1.01434	0.868348	1.18488	0.85949	1.08215	0.921191	1.27123	0.349335
GCST90016951	Ruminococcaceae	10	MR Egger	0.957513	0.803678	1.14079	0.640087	0.98269	0.84455	1.14342	0.826925
			Weighted median	0.998774	0.895859	1.11351	0.982367	1.02632	0.927151	1.1361	0.616285
			Inverse variance weighted	0.978363	0.905654	1.05691	0.578758	1.03376	0.963374	1.10929	0.356058
			Simple mode	0.991673	0.835558	1.17696	0.925875	0.980525	0.841561	1.14244	0.806528
			Weighted mode	1.01901	0.892171	1.16388	0.787559	1.01013	0.886022	1.15162	0.883547
GCST90016952	Streptococcaceae	14	MR Egger	1.03881	0.777558	1.38784	0.801053	0.956552	0.73287	1.24851	0.749411
			Weighted median	1.02884	0.937943	1.12854	0.546886	1.01621	0.934576	1.10496	0.706716
			Inverse variance weighted	1.01414	0.943654	1.0899	0.702358	0.994984	0.931217	1.06312	0.881697
			Simple mode	1.06421	0.917265	1.23469	0.426521	1.04363	0.896619	1.21475	0.59077
			Weighted mode	1.07054	0.924415	1.23976	0.379222	1.0457	0.9017	1.2127	0.564557
GCST90016953	unknown family	9	MR Egger	1.06262	0.920392	1.22682	0.434753	1.00658	0.882013	1.14875	0.925181
			Weighted median	1.0137	0.946968	1.08514	0.695255	1.05648	0.989384	1.12812	0.100758
			Inverse variance weighted	1.02357	0.972014	1.07786	0.376993	1.04258	0.994199	1.09332	0.0854269
			Simple mode	1.0174	0.905334	1.14333	0.77944	1.0591	0.954648	1.17499	0.309989
			Weighted mode	1.00803	0.905571	1.12208	0.887363	1.0591	0.958492	1.17027	0.292192
GCST90016954	unknown family	12	MR Egger	0.962548	0.804274	1.15197	0.685076	0.974991	0.824105	1.1535	0.773296
			Weighted median	0.981194	0.9059	1.06275	0.641182	0.955342	0.887752	1.02808	0.222329
			Inverse variance weighted	0.998901	0.941829	1.05943	0.970775	0.977563	0.926097	1.03189	0.410873
			Simple mode	0.979819	0.865264	1.10954	0.75344	0.953845	0.840864	1.08201	0.476668
			Weighted mode	0.976315	0.865806	1.10093	0.702575	0.952838	0.855576	1.06116	0.396438
GCST90016955	unknown family	13	MR Egger	1.09428	0.921323	1.2997	0.326732	1.1148	0.952796	1.30436	0.202138
			Weighted median	0.975971	0.921637	1.03351	0.405265	0.983148	0.932289	1.03678	0.530583
			Inverse variance weighted	0.981404	0.940156	1.02446	0.391551	0.98675	0.949773	1.02517	0.493651
			Simple mode	0.962543	0.872921	1.06137	0.4587	0.988012	0.908178	1.07486	0.783822
			Weighted mode	0.966399	0.872495	1.07041	0.524611	0.988012	0.91156	1.07088	0.774143
GCST90016956	Veillonellaceae	18	MR Egger	0.947194	0.825297	1.0871	0.450796	0.941776	0.832853	1.06494	0.35218
			Weighted median	1.04943	0.966971	1.13892	0.247862	0.988843	0.918498	1.06458	0.765715
			Inverse variance weighted	0.983504	0.924446	1.04634	0.598582	0.978796	0.926015	1.03458	0.448565
			Simple mode	1.06574	0.905519	1.2543	0.453627	0.991647	0.868801	1.13186	0.902443
			Weighted mode	1.06389	0.922636	1.22676	0.405352	1.00466	0.8874	1.13741	0.9423
GCST90016957	Verrucomicrobiaceae	11	MR Egger	0.814461	0.640384	1.03586	0.128689	0.985867	0.799936	1.21502	0.896746
			Weighted median	1.0292	0.934874	1.13305	0.557252	1.00836	0.932733	1.09013	0.834129
			Inverse variance weighted	1.04098	0.960574	1.12812	0.327437	1.0195	0.959715	1.08302	0.531006
			Simple mode	1.0208	0.864155	1.20584	0.81351	1.00148	0.877551	1.14292	0.982882
			Weighted mode	1.01262	0.852964	1.20216	0.888917	0.99914	0.893753	1.11695	0.988232
GCST90016958	Victivallaceae	12	MR Egger	0.983631	0.835495	1.15803	0.84687	0.95435	0.821338	1.1089	0.555375
			Weighted median	1.00821	0.959913	1.05894	0.744037	1.00858	0.965777	1.05328	0.699391
			Inverse variance weighted	0.991944	0.956776	1.02841	0.660527	1.00891	0.975978	1.04296	0.600298
			Simple mode	1.01612	0.938263	1.10043	0.701719	1.03755	0.963692	1.11707	0.348913
			Weighted mode	1.01769	0.944469	1.09659	0.65425	1.03332	0.963262	1.10847	0.379802
GCST90016959	Actinomyces	6	MR Egger	1.1885	0.978627	1.44339	0.141966	1.04822	0.889263	1.2356	0.598822
			Weighted median	1.04375	0.960633	1.13406	0.31183	1.02724	0.94525	1.11634	0.526555
			Inverse variance weighted	1.01502	0.932851	1.10443	0.7292	1.04135	0.980352	1.10613	0.188303
			Simple mode	1.04017	0.924916	1.16978	0.535392	1.02077	0.897338	1.16119	0.765113
			Weighted mode	1.04721	0.943856	1.16188	0.41768	1.10123	0.963023	1.25927	0.208404
GCST90016960	Adlercreutzia	8	MR Egger	0.73458	0.500575	1.07798	0.166029	0.856657	0.642749	1.14175	0.331805
			Weighted median	0.994958	0.902126	1.09734	0.919437	1.00631	0.92416	1.09575	0.884957
			Inverse variance weighted	0.995695	0.906146	1.09409	0.928509	0.978725	0.918137	1.04331	0.509522
			Simple mode	1.07877	0.891261	1.30572	0.461892	1.03983	0.897125	1.20524	0.620019
			Weighted mode	1.049	0.862771	1.27543	0.646044	1.03983	0.893119	1.21065	0.630166
GCST90016961	Akkermansia	11	MR Egger	0.815079	0.641007	1.03642	0.129635	0.986219	0.800481	1.21505	0.89916
			Weighted median	1.02916	0.934514	1.13339	0.559268	1.00864	0.933254	1.09011	0.82817
			Inverse variance weighted	1.04097	0.960613	1.12806	0.327243	1.01952	0.959761	1.083	0.530475
			Simple mode	1.02084	0.865986	1.20338	0.810888	1.00161	0.886501	1.13167	0.979863
			Weighted mode	1.01265	0.862041	1.18957	0.881452	1.00005	0.892637	1.12039	0.99933
GCST90016962	Alistipes	13	MR Egger	0.937533	0.64434	1.36414	0.741855	0.946535	0.593386	1.50986	0.821487
			Weighted median	0.995526	0.898657	1.10284	0.931587	0.997989	0.893972	1.11411	0.971398
			Inverse variance weighted	1.01008	0.934596	1.09166	0.800215	1.01131	0.921288	1.11014	0.813039
			Simple mode	0.95027	0.798009	1.13158	0.576731	0.900712	0.700123	1.15877	0.43055
			Weighted mode	0.955839	0.811118	1.12638	0.598853	0.900712	0.713187	1.13754	0.395891
GCST90016963	Allisonella	8	MR Egger	0.842569	0.635473	1.11716	0.27891	0.862644	0.625336	1.19001	0.402712
			Weighted median	0.993196	0.939292	1.05019	0.810473	0.99943	0.948143	1.05349	0.983082
			Inverse variance weighted	0.99921	0.958223	1.04195	0.970515	1.00229	0.956017	1.0508	0.924489
			Simple mode	0.970314	0.889624	1.05832	0.518174	1.0009	0.924127	1.08404	0.983071
			Weighted mode	0.97589	0.896187	1.06268	0.592016	0.998261	0.927504	1.07442	0.964284
GCST90016964	Alloprevotella	6	MR Egger	0.907089	0.574096	1.43323	0.697535	0.917512	0.602538	1.39714	0.708743
			Weighted median	1.03743	0.977805	1.1007	0.223676	1.04582	0.984662	1.11077	0.145058
			Inverse variance weighted	1.02888	0.97953	1.08071	0.256279	1.0489	1.00257	1.09738	0.0383215
			Simple mode	1.03936	0.953397	1.13308	0.420851	1.04144	0.954612	1.13617	0.402537
			Weighted mode	1.03815	0.951042	1.13323	0.440581	1.04473	0.962716	1.13373	0.342186
GCST90016965	Anaerofilum	11	MR Egger	1.0206	0.802865	1.29739	0.871389	0.980281	0.795479	1.20802	0.855911
			Weighted median	1.0634	0.998481	1.13253	0.0557859	1.0234	0.969985	1.07976	0.397694
			Inverse variance weighted	1.04013	0.994376	1.088	0.0864777	1.03765	0.995734	1.08132	0.0789586
			Simple mode	1.07502	0.97452	1.18588	0.179171	1.00741	0.926139	1.09581	0.866854
			Weighted mode	1.07502	0.974462	1.18595	0.179411	1.00678	0.918672	1.10333	0.88796
GCST90016966	Anaerostipes	13	MR Egger	0.859077	0.667042	1.1064	0.264142	0.703387	0.514206	0.962171	0.0499757
			Weighted median	1.08217	0.978378	1.19697	0.124769	1.00975	0.911464	1.11864	0.852643
			Inverse variance weighted	1.00692	0.934241	1.08524	0.856908	0.988984	0.888585	1.10073	0.839275
			Simple mode	1.10161	0.93379	1.29959	0.273491	1.01487	0.867709	1.18699	0.856579
			Weighted mode	1.10161	0.933924	1.2994	0.273093	1.01693	0.8843	1.16945	0.817846
GCST90016967	Anaerotruncus	13	MR Egger	1.03399	0.750551	1.42446	0.841716	1.14622	0.878408	1.49568	0.336432
			Weighted median	1.03436	0.929024	1.15164	0.537566	1.00071	0.910409	1.09996	0.988342
			Inverse variance weighted	0.967372	0.876769	1.06734	0.508507	1.01197	0.930085	1.10106	0.782255
			Simple mode	1.04188	0.905075	1.19936	0.578373	0.932833	0.794611	1.0951	0.412097
			Weighted mode	1.04188	0.911591	1.19079	0.558426	0.944403	0.80498	1.10797	0.496134
GCST90016968	Bacteroides	9	MR Egger	0.907063	0.553167	1.48737	0.710549	0.765855	0.487515	1.20311	0.284995
			Weighted median	1.01062	0.891448	1.14573	0.86891	0.979356	0.876474	1.09432	0.712594
			Inverse variance weighted	0.980135	0.8927	1.07613	0.673838	0.981627	0.90082	1.06968	0.67222
			Simple mode	1.04367	0.861684	1.26409	0.673518	1.06858	0.884256	1.29132	0.511722
			Weighted mode	1.04894	0.87782	1.25342	0.613262	1.05488	0.879609	1.26507	0.580266
GCST90016969	Barnesiella	14	MR Egger	1.26294	0.963182	1.65599	0.117081	1.05609	0.786745	1.41764	0.722708
			Weighted median	1.0318	0.938129	1.13482	0.519136	1.03774	0.949781	1.13385	0.412306
			Inverse variance weighted	1.02173	0.93818	1.11273	0.621341	1.00232	0.921052	1.09075	0.957243
			Simple mode	1.07849	0.914091	1.27246	0.386808	1.03912	0.894304	1.20739	0.624644
			Weighted mode	1.09276	0.938187	1.2728	0.274857	1.0495	0.916092	1.20234	0.498358
GCST90016970	Bifidobacterium	12	MR Egger	1.11844	0.921844	1.35697	0.280536	1.12848	0.965444	1.31906	0.157149
			Weighted median	0.93572	0.852511	1.02705	0.162036	0.997719	0.913195	1.09007	0.959683
			Inverse variance weighted	1.0105	0.935605	1.09138	0.790396	1.02381	0.960864	1.09089	0.467279
			Simple mode	0.906015	0.738292	1.11184	0.363311	0.98534	0.846452	1.14702	0.852088
			Weighted mode	0.910636	0.782284	1.06005	0.250424	0.991231	0.875	1.1229	0.892206
GCST90016971	Bilophila	13	MR Egger	1.14092	0.83642	1.55627	0.422944	1.11537	0.838443	1.48376	0.469081
			Weighted median	1.0342	0.941969	1.13545	0.480472	1.0067	0.9222	1.09895	0.881305
			Inverse variance weighted	1.01551	0.948456	1.0873	0.658784	1.01758	0.955642	1.08353	0.586522
			Simple mode	1.06585	0.901091	1.26073	0.470994	0.943067	0.802735	1.10793	0.48942
			Weighted mode	1.06742	0.907446	1.2556	0.446202	0.940564	0.794297	1.11377	0.490938
GCST90016973	Butyricicoccus	8	MR Egger	1.11318	0.973373	1.27308	0.168419	1.07626	0.926761	1.24989	0.372641
			Weighted median	1.01778	0.916434	1.13032	0.741967	0.994698	0.893209	1.10772	0.92287
			Inverse variance weighted	1.0383	0.963935	1.1184	0.321552	1.02099	0.941602	1.10708	0.61493
			Simple mode	1.02899	0.881161	1.20161	0.728661	0.927413	0.768203	1.11962	0.458635
			Weighted mode	1.01206	0.885805	1.15631	0.865015	0.967588	0.853877	1.09644	0.621382
GCST90016974	Butyricimonas	12	MR Egger	0.917128	0.69256	1.21451	0.558274	0.951181	0.712897	1.26911	0.740124
			Weighted median	1.02992	0.947638	1.11935	0.487682	1.01295	0.931915	1.10103	0.762305
			Inverse variance weighted	1.03317	0.950935	1.12252	0.440611	1.008	0.927705	1.09525	0.850765
			Simple mode	1.04132	0.911886	1.18914	0.560993	1.04287	0.891812	1.21951	0.608621
			Weighted mode	1.03423	0.905902	1.18074	0.627524	1.02561	0.886506	1.18654	0.739713
GCST90016975	Butyrivibrio	15	MR Egger	0.96343	0.798881	1.16187	0.702935	1.00542	0.853664	1.18414	0.94939
			Weighted median	1.01831	0.975124	1.06342	0.411784	1.01714	0.973938	1.06226	0.442783
			Inverse variance weighted	1.01609	0.975216	1.05868	0.446059	1.01971	0.984174	1.05653	0.280781
			Simple mode	1.00895	0.940661	1.08219	0.806879	1.0381	0.960435	1.12205	0.361926
			Weighted mode	1.00895	0.944249	1.07808	0.796048	1.02089	0.947696	1.09974	0.594546
GCST90016976	Candidatus	11	MR Egger	1.0091	0.668259	1.52378	0.966584	1.06857	0.717757	1.59085	0.751397
			Weighted median	0.9668	0.893327	1.04632	0.402437	0.983184	0.912469	1.05938	0.656096
			Inverse variance weighted	0.978357	0.906674	1.05571	0.573025	0.999471	0.928337	1.07606	0.988797
			Simple mode	0.945316	0.821341	1.088	0.451176	0.976934	0.856588	1.11419	0.735115
			Weighted mode	0.948429	0.842485	1.06769	0.401511	0.975353	0.866518	1.09786	0.688038
GCST90016977	Catenibacterium	5	MR Egger	0.805968	0.496239	1.30902	0.447494	0.764267	0.489287	1.19379	0.322525
			Weighted median	1.04083	0.969453	1.11745	0.269578	0.999223	0.934391	1.06855	0.981882
			Inverse variance weighted	1.04931	0.99433	1.10732	0.0796188	1.0202	0.97094	1.07195	0.42841
			Simple mode	1.01582	0.91962	1.12208	0.772631	0.991742	0.900817	1.09184	0.873979
			Weighted mode	1.01439	0.924363	1.11319	0.778175	0.993135	0.898884	1.09727	0.898826
GCST90016978	Christensenellaceae	10	MR Egger	1.15502	0.890572	1.49799	0.308957	1.11606	0.878769	1.41744	0.394223
			Weighted median	0.98387	0.878945	1.10132	0.777466	0.98153	0.881995	1.0923	0.732563
			Inverse variance weighted	0.999656	0.916358	1.09053	0.993816	0.998292	0.921551	1.08142	0.96659
			Simple mode	0.940939	0.765922	1.15595	0.576287	0.961904	0.815689	1.13433	0.655251
			Weighted mode	0.952689	0.783092	1.15902	0.639556	0.959883	0.804853	1.14478	0.65949
GCST90016979	Clostridium innocuum group	9	MR Egger	1.14839	0.790496	1.66832	0.491301	1.07897	0.788332	1.47675	0.649483
			Weighted median	1.00623	0.938049	1.07937	0.862247	1.01201	0.94853	1.07974	0.717952
			Inverse variance weighted	1.02904	0.95906	1.10413	0.425624	1.04145	0.982779	1.10363	0.169801
			Simple mode	0.967845	0.854383	1.09638	0.621325	0.971255	0.868005	1.08679	0.624741
			Weighted mode	0.967845	0.866769	1.08071	0.57739	0.969253	0.868204	1.08206	0.593443
GCST90016980	Clostridium sensustricto1	7	MR Egger	1.02355	0.862396	1.21481	0.800651	1.09029	0.893998	1.32969	0.432315
			Weighted median	1.07998	0.975151	1.19607	0.139683	1.02634	0.923182	1.14103	0.630451
			Inverse variance weighted	1.06864	0.987619	1.15631	0.0988797	1.04538	0.959986	1.13836	0.307396
			Simple mode	1.10038	0.93505	1.29495	0.293314	0.973425	0.805521	1.17633	0.789737
			Weighted mode	1.07448	0.945891	1.22055	0.311644	0.992042	0.835847	1.17743	0.930145
GCST90016981	Collinsella	9	MR Egger	1.03052	0.729016	1.45672	0.869632	1.18048	0.887143	1.57082	0.292409
			Weighted median	0.978275	0.868595	1.10181	0.717338	1.02905	0.931822	1.13642	0.57175
			Inverse variance weighted	1.00912	0.923402	1.1028	0.841061	1.02539	0.948217	1.10884	0.529999
			Simple mode	0.954191	0.784023	1.16129	0.652342	1.0275	0.888837	1.1878	0.723267
			Weighted mode	0.947821	0.786277	1.14256	0.589436	1.0245	0.894259	1.17372	0.736121
GCST90016982	Coprobacter	11	MR Egger	0.915944	0.7406	1.1328	0.438919	1.02357	0.875798	1.19628	0.776267
			Weighted median	0.979733	0.912042	1.05245	0.575105	1.02905	0.970658	1.09095	0.336681
			Inverse variance weighted	0.99906	0.938665	1.06334	0.976409	1.02076	0.974443	1.06928	0.38576
			Simple mode	0.971421	0.866746	1.08874	0.628937	0.977863	0.889882	1.07454	0.651628
			Weighted mode	0.978698	0.879212	1.08944	0.702061	1.02289	0.931992	1.12264	0.643901
GCST90016983	Coprococcus1	11	MR Egger	0.863696	0.704926	1.05823	0.191031	0.881455	0.755126	1.02892	0.144332
			Weighted median	0.909336	0.815249	1.01428	0.0880925	0.932704	0.850869	1.02241	0.137024
			Inverse variance weighted	0.96327	0.881886	1.05216	0.40601	0.941458	0.88128	1.00575	0.0734579
			Simple mode	0.872105	0.735354	1.03429	0.146892	0.943269	0.827961	1.07464	0.400572
			Weighted mode	0.882628	0.779059	0.999965	0.0783643	0.939214	0.832209	1.05998	0.333506
GCST90016984	Coprococcus2	8	MR Egger	0.736921	0.360428	1.50668	0.434855	0.959369	0.48427	1.90057	0.909218
			Weighted median	0.997679	0.892195	1.11563	0.967485	1.01285	0.91544	1.12062	0.804534
			Inverse variance weighted	1.00952	0.922985	1.10417	0.835817	1.02446	0.944782	1.11087	0.558502
			Simple mode	0.930417	0.764782	1.13192	0.494235	0.932802	0.774893	1.12289	0.486156
			Weighted mode	0.960317	0.792615	1.1635	0.691603	0.936617	0.783777	1.11926	0.494612
GCST90016985	Coprococcus3	9	MR Egger	1.15358	0.835174	1.59339	0.414669	1.12919	0.837243	1.52293	0.452139
			Weighted median	1.00799	0.898187	1.13123	0.892366	0.947817	0.847973	1.05942	0.345329
			Inverse variance weighted	1.0135	0.929828	1.10471	0.760316	0.968583	0.893902	1.0495	0.435541
			Simple mode	1.01162	0.856843	1.19436	0.894894	0.88798	0.74002	1.06552	0.237238
			Weighted mode	1.0184	0.864619	1.19954	0.832631	0.890524	0.739919	1.07178	0.254846
GCST90016986	Defluviitaleaceae UCG011	9	MR Egger	0.827157	0.673674	1.01561	0.112867	0.851398	0.705002	1.02819	0.138611
			Weighted median	0.9693	0.894175	1.05074	0.44871	0.90929	0.843198	0.980563	0.0135187
			Inverse variance weighted	0.961224	0.904574	1.02142	0.201924	0.937743	0.886813	0.991598	0.0240612
			Simple mode	0.979734	0.852455	1.12602	0.780401	0.899816	0.800673	1.01124	0.114268
			Weighted mode	0.980671	0.852601	1.12798	0.791503	0.897696	0.80079	1.00633	0.101203
GCST90016987	Desulfovibrio	9	MR Egger	0.993807	0.783895	1.25993	0.960332	1.06793	0.857149	1.33054	0.57412
			Weighted median	0.935387	0.853386	1.02527	0.153598	0.979611	0.898782	1.06771	0.639178
			Inverse variance weighted	0.960813	0.892477	1.03438	0.288256	1.01419	0.946582	1.08663	0.688882
			Simple mode	0.907691	0.779669	1.05673	0.243314	0.931843	0.798941	1.08685	0.391998
			Weighted mode	0.91473	0.785485	1.06524	0.281043	0.938159	0.803947	1.09478	0.438595
GCST90016988	Dialister	11	MR Egger	1.08495	0.802271	1.46722	0.609322	1.16706	0.884182	1.54045	0.303681
			Weighted median	0.98622	0.898402	1.08262	0.770576	0.998557	0.909753	1.09603	0.975754
			Inverse variance weighted	0.977548	0.907973	1.05245	0.546623	0.993676	0.925581	1.06678	0.86096
			Simple mode	0.998075	0.864966	1.15167	0.97947	1.00016	0.856122	1.16844	0.998384
			Weighted mode	0.995009	0.864832	1.14478	0.945616	0.997045	0.858361	1.15814	0.969872
GCST90016989	Dorea	10	MR Egger	0.965703	0.766172	1.2172	0.775107	1.01778	0.822647	1.25919	0.875127
			Weighted median	0.998853	0.894132	1.11584	0.983797	1.01609	0.919755	1.12252	0.753445
			Inverse variance weighted	0.996095	0.915684	1.08357	0.927413	1.0145	0.938944	1.09613	0.71549
			Simple mode	0.994616	0.842654	1.17398	0.950512	0.957765	0.814148	1.12672	0.615201
			Weighted mode	0.997237	0.850284	1.16959	0.973606	0.960615	0.827966	1.11452	0.60895
GCST90016990	Eggerthella	11	MR Egger	1.11895	0.88245	1.41884	0.377751	0.953067	0.735137	1.2356	0.725064
			Weighted median	0.990433	0.930282	1.05447	0.763624	0.988229	0.92375	1.05721	0.730882
			Inverse variance weighted	1.011	0.961597	1.06295	0.668576	1.01006	0.95767	1.06531	0.712615
			Simple mode	0.967491	0.862777	1.08491	0.584207	0.939489	0.819155	1.0775	0.393047
			Weighted mode	0.965617	0.872831	1.06827	0.512671	0.941457	0.821702	1.07867	0.40518
GCST90016991	Eisenbergiella	11	MR Egger	1.41101	0.959756	2.07443	0.113848	1.16288	0.815985	1.65725	0.425393
			Weighted median	1.0049	0.941993	1.072	0.882228	0.993409	0.934697	1.05581	0.83151
			Inverse variance weighted	0.983428	0.936086	1.03316	0.506775	1.00325	0.958763	1.04979	0.888613
			Simple mode	1.01819	0.91466	1.13344	0.748552	1.00098	0.909706	1.10141	0.984412
			Weighted mode	1.01819	0.918649	1.12852	0.738354	0.998512	0.897848	1.11046	0.978633
GCST90016992	Enterorhabdus	6	MR Egger	0.942997	0.784692	1.13324	0.565279	0.945602	0.795491	1.12404	0.560406
			Weighted median	1.03758	0.948891	1.13455	0.418394	1.0016	0.921205	1.089	0.970194
			Inverse variance weighted	1.04386	0.974079	1.11864	0.223984	1.02799	0.962952	1.09743	0.407719
			Simple mode	1.07395	0.941311	1.22527	0.337342	1.10291	0.95659	1.2716	0.235255
			Weighted mode	1.04558	0.927582	1.1786	0.498377	0.972115	0.863912	1.09387	0.658314
GCST90016993	Erysipelatoclostridium	15	MR Egger	0.976267	0.794605	1.19946	0.822699	0.962986	0.796901	1.16368	0.702491
			Weighted median	0.976939	0.910625	1.04808	0.51535	0.972146	0.908122	1.04068	0.416385
			Inverse variance weighted	0.958508	0.908981	1.01073	0.11745	0.976465	0.929978	1.02528	0.338574
			Simple mode	1.01983	0.892775	1.16496	0.776663	0.972147	0.861103	1.09751	0.655048
			Weighted mode	1.01173	0.903069	1.13346	0.843479	0.976605	0.86153	1.10705	0.716857
GCST90016995	Escherichia Shigella	10	MR Egger	1.04561	0.779373	1.40278	0.773699	0.951949	0.723793	1.25202	0.733749
			Weighted median	0.940725	0.839878	1.05368	0.290886	0.926732	0.83639	1.02683	0.145938
			Inverse variance weighted	0.999681	0.904252	1.10518	0.995026	0.992156	0.903557	1.08944	0.868937
			Simple mode	0.903569	0.732335	1.11484	0.368895	0.890277	0.738187	1.0737	0.254926
			Weighted mode	0.916575	0.778152	1.07962	0.32422	0.893213	0.77663	1.0273	0.147971
GCST90016996	Eubacterium brachy group	10	MR Egger	1.00749	0.854581	1.18776	0.931395	0.95308	0.819237	1.10879	0.55098
			Weighted median	1.03257	0.973862	1.09481	0.283228	1.00924	0.958149	1.06305	0.728623
			Inverse variance weighted	1.03775	0.994085	1.08333	0.091128	1.01997	0.980445	1.06108	0.326831
			Simple mode	1.04396	0.95786	1.1378	0.352865	1.03467	0.951429	1.12519	0.446284
			Weighted mode	1.03928	0.95495	1.13106	0.395424	1.00171	0.923108	1.08701	0.96816
GCST90016997	Eubacterium coprostanoligenes group	13	MR Egger	0.967821	0.615528	1.52175	0.889915	0.939423	0.673531	1.31028	0.719783
			Weighted median	0.965652	0.853633	1.09237	0.578486	0.993168	0.89787	1.09858	0.89404
			Inverse variance weighted	0.969264	0.870338	1.07943	0.569781	0.96391	0.890482	1.04339	0.363219
			Simple mode	1.11894	0.879657	1.42331	0.377977	1.0592	0.85904	1.306	0.600278
			Weighted mode	1.12976	0.883999	1.44384	0.348892	1.0647	0.888174	1.2763	0.510746
GCST90016998	Eubacterium eligens group	8	MR Egger	0.814521	0.558161	1.18863	0.328305	0.842077	0.59491	1.19194	0.369701
			Weighted median	1.06317	0.948526	1.19166	0.292709	1.15232	1.03378	1.28445	0.0104705
			Inverse variance weighted	1.03433	0.945453	1.13156	0.461532	1.09212	1.00553	1.18616	0.0365346
			Simple mode	1.07633	0.894849	1.29463	0.460516	1.1638	0.980983	1.38069	0.125448
			Weighted mode	1.08098	0.888438	1.31524	0.462031	1.16269	0.981599	1.37718	0.124499
GCST90016999	Eubacterium fissicatena group	9	MR Egger	0.894402	0.651014	1.22878	0.513204	0.92937	0.746619	1.15685	0.532968
			Weighted median	0.980078	0.918169	1.04616	0.545524	0.9414	0.88948	0.996351	0.0369503
			Inverse variance weighted	0.964449	0.911702	1.02025	0.207138	0.952466	0.914385	0.992133	0.0193157
			Simple mode	0.985802	0.877721	1.10719	0.815356	0.927967	0.852203	1.01047	0.123669
			Weighted mode	0.984738	0.88741	1.09274	0.779444	0.929323	0.849514	1.01663	0.148263
GCST90017000	Eubacterium hallii group	16	MR Egger	1.1397	0.991079	1.31062	0.0879481	1.08901	0.936239	1.2667	0.28751
			Weighted median	1.07554	0.985671	1.17361	0.10188	1.00936	0.925968	1.10025	0.832372
			Inverse variance weighted	1.07774	1.00826	1.15201	0.0276745	1.05168	0.979814	1.12882	0.162921
			Simple mode	1.10089	0.945319	1.28207	0.235256	0.9908	0.859311	1.14241	0.900445
			Weighted mode	1.12117	0.972178	1.293	0.136769	0.996881	0.879384	1.13008	0.961707
GCST90017001	Eubacterium nodatum group	11	MR Egger	1.02892	0.875276	1.20954	0.737632	0.886384	0.763924	1.02847	0.146324
			Weighted median	1.0068	0.958129	1.05795	0.788552	0.995459	0.950736	1.04229	0.846141
			Inverse variance weighted	1.01237	0.975808	1.05031	0.512301	1.00653	0.973057	1.04115	0.706076
			Simple mode	0.989921	0.908783	1.0783	0.821084	0.99697	0.926862	1.07238	0.936607
			Weighted mode	0.992038	0.909596	1.08195	0.860289	0.994821	0.922326	1.07301	0.895664
GCST90017002	Eubacterium oxidoreducens group	5	MR Egger	0.973816	0.599968	1.58061	0.921274	0.849303	0.578567	1.24673	0.46547
			Weighted median	1.04112	0.938774	1.15463	0.44528	0.944254	0.863616	1.03242	0.207882
			Inverse variance weighted	0.990188	0.870764	1.12599	0.880465	0.981857	0.878214	1.09773	0.747684
			Simple mode	1.09126	0.92266	1.29067	0.365424	0.904401	0.800954	1.02121	0.180258
			Weighted mode	1.07814	0.947064	1.22736	0.318799	0.915075	0.818221	1.02339	0.194948
GCST90017003	Eubacterium rectale group	8	MR Egger	0.879822	0.625766	1.23702	0.489223	0.91083	0.625293	1.32676	0.643744
			Weighted median	0.980537	0.864981	1.11153	0.758668	0.977398	0.864614	1.10489	0.714767
			Inverse variance weighted	0.996497	0.905133	1.09708	0.942989	1.00946	0.912674	1.1165	0.854753
			Simple mode	0.969723	0.78937	1.19128	0.778133	0.943528	0.788513	1.12902	0.545738
			Weighted mode	0.959329	0.787421	1.16877	0.692579	0.945111	0.801273	1.11477	0.524228
GCST90017004	Eubacterium ruminantium group	18	MR Egger	0.951965	0.813123	1.11451	0.549109	1.073	0.92823	1.24034	0.354856
			Weighted median	1.05713	0.995395	1.12269	0.070351	1.00373	0.950207	1.06027	0.894031
			Inverse variance weighted	1.03371	0.989426	1.07997	0.137787	1.00114	0.961646	1.04226	0.95561
			Simple mode	1.07926	0.970101	1.2007	0.178902	1.01205	0.925756	1.10639	0.795397
			Weighted mode	1.07403	0.96447	1.19603	0.210624	1.00778	0.921069	1.10265	0.867916
GCST90017005	Eubacterium ventriosum group	15	MR Egger	0.748018	0.549614	1.01804	0.0877396	0.744007	0.560431	0.987717	0.0615953
			Weighted median	1.03035	0.939897	1.12951	0.523604	1.0321	0.946283	1.1257	0.475618
			Inverse variance weighted	1.00397	0.937809	1.0748	0.90931	1.01129	0.949858	1.0767	0.725467
			Simple mode	1.03021	0.878952	1.20749	0.718868	1.05301	0.894193	1.24003	0.545711
			Weighted mode	1.02871	0.867175	1.22035	0.750116	1.05563	0.895113	1.24493	0.530433
GCST90017006	Eubacterium xylanophilum group	9	MR Egger	0.878811	0.6832	1.13043	0.348075	0.812525	0.63196	1.04468	0.149456
			Weighted median	0.97543	0.875169	1.08718	0.65303	1.00335	0.903935	1.11369	0.949976
			Inverse variance weighted	1.01902	0.939989	1.10469	0.647357	0.982988	0.900703	1.07279	0.700471
			Simple mode	0.957912	0.80247	1.14346	0.646813	1.05587	0.873642	1.2761	0.589233
			Weighted mode	0.945998	0.79417	1.12685	0.551272	1.03423	0.861412	1.24172	0.727583
GCST90017007	Faecalibacterium	10	MR Egger	0.999851	0.865622	1.1549	0.998438	0.993959	0.838677	1.17799	0.945979
			Weighted median	0.988951	0.89559	1.09205	0.826185	0.989409	0.899205	1.08866	0.827197
			Inverse variance weighted	0.997806	0.92805	1.07281	0.952638	1.00232	0.924723	1.08642	0.95514
			Simple mode	0.951988	0.806913	1.12315	0.574025	0.974207	0.825582	1.14959	0.76406
			Weighted mode	1.06343	0.915688	1.23501	0.441095	0.976673	0.840807	1.13449	0.764467
GCST90017008	Family XIII AD3011 group	13	MR Egger	0.76839	0.548207	1.07701	0.154413	0.84532	0.553195	1.29171	0.453671
			Weighted median	0.947557	0.859744	1.04434	0.277633	0.988296	0.892514	1.09436	0.820918
			Inverse variance weighted	0.931949	0.866873	1.00191	0.0563477	0.981689	0.89913	1.07183	0.680084
			Simple mode	0.951127	0.813757	1.11168	0.540743	1.08788	0.899628	1.31553	0.401948
			Weighted mode	0.948209	0.80754	1.11338	0.528501	0.950155	0.790734	1.14172	0.595312
GCST90017009	Family XIII UCG001	8	MR Egger	0.781948	0.628299	0.973171	0.0697511	0.854041	0.689741	1.05748	0.197958
			Weighted median	1.00304	0.894885	1.12426	0.958463	0.954349	0.869048	1.04802	0.328021
			Inverse variance weighted	1.00451	0.911621	1.10687	0.927548	1.01349	0.928464	1.10631	0.76435
			Simple mode	0.947901	0.777904	1.15505	0.612106	0.948937	0.833028	1.08097	0.456242
			Weighted mode	0.928505	0.775531	1.11165	0.445891	0.950105	0.844186	1.06931	0.424102
GCST90017010	Flavonifractor	5	MR Egger	1.04948	0.712351	1.54615	0.822774	0.937738	0.656712	1.33902	0.746957
			Weighted median	0.993314	0.88785	1.1113	0.90674	1.00788	0.904703	1.12283	0.886682
			Inverse variance weighted	1.01455	0.923185	1.11496	0.764157	1.02018	0.9354	1.11265	0.651713
			Simple mode	0.98561	0.843685	1.15141	0.863902	0.978697	0.842569	1.13682	0.792077
			Weighted mode	0.985207	0.850952	1.14064	0.851679	0.976342	0.835661	1.14071	0.77798
GCST90017011	Fusicatenibacter	18	MR Egger	1.02191	0.786512	1.32776	0.873146	1.05036	0.825662	1.33621	0.694388
			Weighted median	0.998988	0.914295	1.09153	0.982127	0.992959	0.918708	1.07321	0.858579
			Inverse variance weighted	0.995902	0.932759	1.06332	0.902196	0.969549	0.912888	1.02973	0.314154
			Simple mode	1.02196	0.882368	1.18364	0.775399	1.03005	0.894304	1.1864	0.686485
			Weighted mode	1.01867	0.880085	1.17908	0.807149	1.03005	0.899279	1.17983	0.67446
GCST90017012	Gordonibacter	12	MR Egger	0.972526	0.825089	1.14631	0.746659	0.911571	0.783696	1.06031	0.257572
			Weighted median	0.980922	0.932527	1.03183	0.455531	0.974095	0.932964	1.01704	0.233106
			Inverse variance weighted	0.993125	0.955684	1.03203	0.724946	0.968082	0.934476	1.0029	0.0719331
			Simple mode	0.972292	0.897547	1.05326	0.505387	0.969546	0.902369	1.04172	0.416531
			Weighted mode	0.974446	0.90505	1.04916	0.506464	0.971855	0.907216	1.0411	0.433463
GCST90017013	Haemophilus	9	MR Egger	0.987475	0.834503	1.16849	0.887449	0.958274	0.848999	1.08161	0.512438
			Weighted median	0.997203	0.922727	1.07769	0.943623	1.00843	0.942408	1.07907	0.808062
			Inverse variance weighted	0.987367	0.922953	1.05628	0.711848	1.00111	0.950488	1.05442	0.96671
			Simple mode	1.00536	0.898547	1.12486	0.928033	1.02976	0.936922	1.1318	0.5598
			Weighted mode	0.999478	0.901927	1.10758	0.9923	1.01167	0.918746	1.11399	0.819349
GCST90017014	Holdemanella	11	MR Egger	0.979506	0.84064	1.14131	0.796632	1.082	0.945912	1.23766	0.280113
			Weighted median	0.981703	0.91275	1.05586	0.619196	1.00937	0.945958	1.07703	0.778201
			Inverse variance weighted	0.982767	0.933315	1.03484	0.509316	0.995765	0.949604	1.04417	0.860891
			Simple mode	0.967383	0.867088	1.07928	0.565826	1.0154	0.907439	1.1362	0.795302
			Weighted mode	0.977183	0.888199	1.07508	0.645798	1.01778	0.915523	1.13146	0.750938
GCST90017015	Holdemania	15	MR Egger	0.949822	0.824178	1.09462	0.489566	0.977561	0.859097	1.11236	0.736095
			Weighted median	0.96591	0.899921	1.03674	0.336707	0.999	0.939637	1.06211	0.974468
			Inverse variance weighted	0.975977	0.929372	1.02492	0.330044	1.0135	0.968918	1.06013	0.559044
			Simple mode	0.95262	0.847888	1.07029	0.427693	0.979998	0.889267	1.07999	0.689727
			Weighted mode	0.964483	0.879362	1.05784	0.455745	0.977573	0.883158	1.08208	0.668271
GCST90017016	Howardella	10	MR Egger	1.07474	0.851934	1.35582	0.559991	1.06389	0.841302	1.34538	0.619045
			Weighted median	1.01005	0.951489	1.07221	0.742888	1.0288	0.972167	1.08873	0.32567
			Inverse variance weighted	1.0184	0.969022	1.07029	0.472153	1.01735	0.967734	1.06951	0.50012
			Simple mode	0.962538	0.855243	1.08329	0.542363	1.08827	0.958209	1.23599	0.225043
			Weighted mode	0.960722	0.859911	1.07335	0.496595	1.08624	0.963714	1.22435	0.20853
GCST90017017	Hungatella	5	MR Egger	1.04067	0.705542	1.53499	0.853522	1.02724	0.718684	1.46828	0.892104
			Weighted median	0.983733	0.913174	1.05974	0.665805	1.01288	0.943439	1.08743	0.723931
			Inverse variance weighted	0.990462	0.931411	1.05326	0.75992	1.00247	0.947398	1.06075	0.931704
			Simple mode	0.979828	0.89545	1.07216	0.680308	1.01981	0.931629	1.11634	0.692617
			Weighted mode	0.980996	0.885296	1.08704	0.732643	1.02021	0.93219	1.11655	0.686202
GCST90017018	Intestinibacter	14	MR Egger	0.91568	0.693707	1.20868	0.544757	1.01516	0.792349	1.30062	0.907091
			Weighted median	1.02913	0.944111	1.1218	0.513962	0.981753	0.908149	1.06132	0.643247
			Inverse variance weighted	1.05501	0.969686	1.14785	0.213278	1.03901	0.966471	1.117	0.300011
			Simple mode	1.03163	0.904251	1.17694	0.650418	0.979057	0.864302	1.10905	0.744246
			Weighted mode	1.02549	0.897313	1.17198	0.717297	0.977226	0.865253	1.10369	0.716173
GCST90017019	Intestinimonas	16	MR Egger	0.981291	0.862346	1.11664	0.778426	0.993715	0.882404	1.11907	0.918534
			Weighted median	1.02241	0.952797	1.09711	0.537873	1.00223	0.939743	1.06888	0.945858
			Inverse variance weighted	0.997675	0.947569	1.05043	0.929432	1.00352	0.957086	1.0522	0.884486
			Simple mode	1.02032	0.904091	1.1515	0.748611	1.00302	0.890601	1.12964	0.9609
			Weighted mode	1.02147	0.916581	1.13835	0.705859	1.01352	0.911356	1.12714	0.807483
GCST90017020	Lachnoclostridium	12	MR Egger	0.755642	0.566338	1.00822	0.0833354	0.734695	0.553891	0.974518	0.055693
			Weighted median	1.02044	0.910874	1.14318	0.726978	0.998933	0.896417	1.11317	0.984582
			Inverse variance weighted	1.04595	0.957119	1.14302	0.321158	1.00693	0.918566	1.10379	0.882837
			Simple mode	1.031	0.835314	1.27253	0.781041	0.927973	0.771851	1.11567	0.441849
			Weighted mode	1.01355	0.838675	1.2249	0.891507	0.93204	0.780804	1.11257	0.451003
GCST90017021	Lachnospiraceae FCS020 group	12	MR Egger	1.03366	0.881558	1.21201	0.692115	1.06116	0.916696	1.2284	0.445029
			Weighted median	1.00011	0.912065	1.09666	0.998049	1.00853	0.930631	1.09294	0.835998
			Inverse variance weighted	0.986217	0.924146	1.05246	0.675616	1.03682	0.976674	1.10068	0.235642
			Simple mode	0.98851	0.85399	1.14422	0.87975	0.970112	0.851326	1.10547	0.657725
			Weighted mode	0.995857	0.879877	1.12713	0.948788	0.978761	0.870424	1.10058	0.726615
GCST90017022	Lachnospiraceae NC2004 group	9	MR Egger	0.891965	0.624618	1.27374	0.549354	0.914213	0.659025	1.26821	0.607834
			Weighted median	0.962792	0.883625	1.04905	0.386413	0.95654	0.875525	1.04505	0.325087
			Inverse variance weighted	1.00902	0.927767	1.09738	0.834025	0.960806	0.891331	1.0357	0.296445
			Simple mode	0.927253	0.807525	1.06473	0.31551	0.888218	0.760622	1.03722	0.172468
			Weighted mode	0.928639	0.816472	1.05621	0.292301	0.897275	0.766156	1.05083	0.215564
GCST90017023	Lachnospiraceae ND3007 group	3	MR Egger	0.509674	0.0370792	7.00576	0.702767	0.333174	0.029942	3.70733	0.535561
			Weighted median	0.922585	0.769605	1.10597	0.38371	0.945282	0.793083	1.12669	0.529834
			Inverse variance weighted	0.948043	0.811505	1.10755	0.501278	0.945033	0.819129	1.09029	0.438339
			Simple mode	0.906274	0.716978	1.14555	0.496895	0.925758	0.747488	1.14654	0.5529
			Weighted mode	0.906274	0.717098	1.14536	0.496626	0.940529	0.755918	1.17023	0.637556
GCST90017024	Lachnospiraceae NK4A136 group	14	MR Egger	0.900751	0.77079	1.05262	0.211278	0.947692	0.814319	1.10291	0.499743
			Weighted median	0.97698	0.88908	1.07357	0.628273	0.987123	0.907199	1.07409	0.763526
			Inverse variance weighted	0.96818	0.897374	1.04457	0.403969	0.968546	0.901876	1.04014	0.379779
			Simple mode	0.947022	0.800871	1.11984	0.534734	0.972634	0.831547	1.13766	0.733739
			Weighted mode	0.969839	0.849291	1.1075	0.658018	0.999334	0.881596	1.1328	0.991841
GCST90017025	Lachnospiraceae UCG001	13	MR Egger	1.02761	0.71828	1.47015	0.884216	1.02167	0.805772	1.29542	0.862713
			Weighted median	0.983885	0.900917	1.07449	0.717767	1.03263	0.961142	1.10944	0.380361
			Inverse variance weighted	1.0192	0.943606	1.10085	0.628606	1.02277	0.969635	1.07881	0.408188
			Simple mode	0.925918	0.797199	1.07542	0.333405	1.03314	0.910105	1.1728	0.623448
			Weighted mode	0.931993	0.818724	1.06093	0.307691	1.02995	0.912641	1.16234	0.641014
GCST90017026	Lachnospiraceae UCG004	11	MR Egger	0.888458	0.676342	1.1671	0.415341	0.769901	0.599114	0.989374	0.0682481
			Weighted median	1.00356	0.912882	1.10325	0.94134	0.956633	0.874377	1.04663	0.333791
			Inverse variance weighted	0.977065	0.908685	1.05059	0.530799	0.961429	0.897347	1.03009	0.263692
			Simple mode	1.0322	0.879686	1.21115	0.705063	0.950269	0.797342	1.13253	0.580256
			Weighted mode	1.02424	0.873024	1.20165	0.77431	0.947192	0.813621	1.10269	0.498736
GCST90017027	Lachnospiraceae UCG008	11	MR Egger	0.887019	0.682196	1.15334	0.394092	0.900167	0.707092	1.14596	0.415324
			Weighted median	1.05038	0.979944	1.12588	0.165158	1.01466	0.953015	1.0803	0.649006
			Inverse variance weighted	1.03637	0.983964	1.09158	0.177201	1.008	0.961033	1.05726	0.743478
			Simple mode	1.05825	0.94849	1.1807	0.334772	1.02155	0.919607	1.13479	0.69935
			Weighted mode	1.05563	0.945924	1.17807	0.356333	1.02782	0.931816	1.13371	0.59544
GCST90017028	Lachnospiraceae UCG010	10	MR Egger	0.990658	0.823288	1.19205	0.923262	0.967592	0.816241	1.14701	0.714112
			Weighted median	1.02399	0.933279	1.12353	0.616371	1.02607	0.944712	1.11443	0.5415
			Inverse variance weighted	1.00907	0.940172	1.08303	0.802325	1.03276	0.96775	1.10214	0.331141
			Simple mode	1.0365	0.903226	1.18944	0.621972	1.04027	0.911892	1.18673	0.571285
			Weighted mode	1.03012	0.91523	1.15944	0.634576	1.0254	0.917512	1.14597	0.668795
GCST90017030	Lactobacillus	9	MR Egger	1.08668	0.935021	1.26293	0.30999	1.04609	0.911087	1.2011	0.540576
			Weighted median	0.992502	0.926813	1.06285	0.829449	1.01598	0.952972	1.08315	0.627482
			Inverse variance weighted	0.97321	0.923707	1.02537	0.307947	1.02146	0.973597	1.07167	0.385855
			Simple mode	1.01004	0.906163	1.12582	0.860829	1.00466	0.919683	1.09749	0.920142
			Weighted mode	1.01521	0.914305	1.12724	0.783908	1.00773	0.919859	1.104	0.872237
GCST90017031	Lactococcus	9	MR Egger	0.918405	0.734411	1.1485	0.479849	0.962691	0.792387	1.1696	0.713223
			Weighted median	1.0468	0.981329	1.11665	0.165121	1.05448	0.994321	1.11827	0.076732
			Inverse variance weighted	1.01462	0.965278	1.06648	0.568269	1.04384	0.999784	1.08984	0.0511551
			Simple mode	1.05809	0.955763	1.17138	0.308231	1.05507	0.963712	1.15509	0.279459
			Weighted mode	1.05886	0.965483	1.16126	0.25929	1.05668	0.970667	1.15032	0.238846
GCST90017032	Marvinbryantia	10	MR Egger	1.04351	0.787127	1.38341	0.774714	0.932655	0.709696	1.22566	0.630408
			Weighted median	0.993385	0.904371	1.09116	0.889785	0.935604	0.85415	1.02483	0.152056
			Inverse variance weighted	0.973851	0.905765	1.04706	0.473662	0.974685	0.911843	1.04186	0.450807
			Simple mode	1.00198	0.859545	1.16802	0.980354	0.926081	0.787907	1.08848	0.375894
			Weighted mode	1.00416	0.855685	1.17841	0.960511	0.928542	0.792966	1.0873	0.381241
GCST90017033	Methanobrevibacter	6	MR Egger	0.924676	0.699392	1.22253	0.611778	0.937368	0.680041	1.29207	0.712988
			Weighted median	1.02925	0.959002	1.10464	0.424093	1.03522	0.964324	1.11133	0.338892
			Inverse variance weighted	0.998247	0.929626	1.07193	0.96149	1.00861	0.930188	1.09363	0.835623
			Simple mode	1.03997	0.924653	1.16968	0.542207	1.04933	0.936412	1.17585	0.444908
			Weighted mode	1.03997	0.924874	1.1694	0.54142	1.04807	0.944737	1.1627	0.415929
GCST90017034	Odoribacter	7	MR Egger	0.973454	0.655161	1.44638	0.899249	1.02774	0.657262	1.60706	0.909166
			Weighted median	1.0283	0.908622	1.16374	0.658441	1.10436	0.977719	1.24741	0.110174
			Inverse variance weighted	1.00855	0.901083	1.12883	0.882298	1.0329	0.909927	1.1725	0.616691
			Simple mode	1.03944	0.881613	1.22552	0.661453	1.11997	0.974597	1.28703	0.161323
			Weighted mode	1.03184	0.878806	1.21153	0.715132	1.11997	0.976768	1.28416	0.155665
GCST90017035	Olsenella	11	MR Egger	1.04283	0.897053	1.2123	0.598397	1.04228	0.866063	1.25436	0.671523
			Weighted median	1.0047	0.950877	1.06157	0.867385	1.02295	0.972374	1.07616	0.380407
			Inverse variance weighted	1.00893	0.969543	1.04992	0.661706	1.00812	0.962022	1.05643	0.734801
			Simple mode	0.988257	0.897559	1.08812	0.814796	1.04709	0.95722	1.1454	0.338576
			Weighted mode	0.987493	0.903787	1.07895	0.786294	1.0399	0.953736	1.13386	0.396089
GCST90017036	Oscillibacter	14	MR Egger	1.0057	0.7962	1.27032	0.96276	0.998737	0.842537	1.18389	0.988616
			Weighted median	0.995681	0.921204	1.07618	0.913114	1.01327	0.952678	1.07771	0.675232
			Inverse variance weighted	0.988518	0.928869	1.052	0.716097	1.00971	0.963235	1.05843	0.687737
			Simple mode	1.02955	0.900689	1.17684	0.676473	1.01439	0.911142	1.12935	0.798222
			Weighted mode	1.0224	0.895377	1.16745	0.74864	1.01527	0.918905	1.12174	0.770553
GCST90017037	Oscillospira	8	MR Egger	0.65129	0.482869	0.878456	0.0308014	0.831083	0.631169	1.09432	0.235593
			Weighted median	0.976355	0.878577	1.08501	0.656706	1.00152	0.91987	1.09041	0.972163
			Inverse variance weighted	0.954715	0.881571	1.03393	0.254475	0.976597	0.912761	1.0449	0.492324
			Simple mode	1.00882	0.850768	1.19622	0.922411	1.01595	0.888656	1.16147	0.823438
			Weighted mode	1.00762	0.844	1.20295	0.935468	1.01242	0.898624	1.14062	0.845005
GCST90017038	Oxalobacter	11	MR Egger	1.04975	0.860938	1.27996	0.642742	1.10944	0.927984	1.32638	0.28381
			Weighted median	1.01596	0.958243	1.07715	0.595717	1.03831	0.988641	1.09047	0.132785
			Inverse variance weighted	1.01523	0.973353	1.05892	0.481781	1.03572	0.996373	1.07663	0.075714
			Simple mode	0.984728	0.895385	1.08299	0.757665	1.03914	0.959659	1.1252	0.366595
			Weighted mode	0.98914	0.894835	1.09338	0.835144	1.04099	0.960301	1.12845	0.352142
GCST90017039	Parabacteroides	6	MR Egger	1.11812	0.747993	1.6714	0.615125	0.814843	0.556834	1.1924	0.351294
			Weighted median	1.05926	0.923381	1.21513	0.411123	0.911867	0.795476	1.04529	0.18542
			Inverse variance weighted	1.04506	0.926791	1.17841	0.47199	0.938848	0.832581	1.05868	0.303198
			Simple mode	1.117	0.90262	1.38231	0.355512	0.895153	0.730715	1.0966	0.333709
			Weighted mode	1.07361	0.890602	1.29422	0.489834	0.886043	0.760284	1.0326	0.182021
GCST90017040	Paraprevotella	13	MR Egger	0.924859	0.792079	1.0799	0.344436	1.03727	0.897413	1.19892	0.630209
			Weighted median	0.961054	0.899734	1.02655	0.237632	0.987448	0.928712	1.0499	0.686424
			Inverse variance weighted	0.977962	0.93284	1.02527	0.35516	0.992102	0.94993	1.03615	0.720517
			Simple mode	0.950373	0.847615	1.06559	0.400394	1.00669	0.909706	1.11401	0.899483
			Weighted mode	0.950373	0.857996	1.0527	0.348498	0.997354	0.910022	1.09307	0.955745
GCST90017041	Parasutterella	14	MR Egger	1.06715	0.876457	1.29934	0.528826	0.917434	0.739955	1.13748	0.446172
			Weighted median	1.00474	0.933247	1.0817	0.900125	0.976253	0.909679	1.0477	0.50481
			Inverse variance weighted	1.00721	0.944967	1.07356	0.825205	1.02148	0.951006	1.09718	0.560106
			Simple mode	1.00628	0.899679	1.1255	0.914353	0.965395	0.85928	1.08462	0.562773
			Weighted mode	1.01739	0.915446	1.1307	0.753613	0.961946	0.870024	1.06358	0.461545
GCST90017042	Peptococcus	12	MR Egger	1.09108	0.911886	1.3055	0.363389	1.02212	0.866699	1.2054	0.80018
			Weighted median	1.02924	0.969062	1.09317	0.348409	1.02562	0.972249	1.08192	0.353513
			Inverse variance weighted	1.04708	1.00066	1.09565	0.046761	1.02602	0.984123	1.0697	0.227198
			Simple mode	1.01907	0.927098	1.12016	0.702965	1.00786	0.925007	1.09813	0.86132
			Weighted mode	1.01853	0.924221	1.12246	0.718141	0.997111	0.911563	1.09069	0.95073
GCST90017043	Phascolarctobacterium	9	MR Egger	0.858776	0.607978	1.21303	0.416201	0.861889	0.627431	1.18396	0.38938
			Weighted median	1.04666	0.94848	1.155	0.364166	1.06072	0.966562	1.16406	0.213891
			Inverse variance weighted	1.06033	0.986092	1.14017	0.11369	1.07176	1.00257	1.14572	0.0418018
			Simple mode	1.03978	0.904484	1.19532	0.5983	1.05594	0.911907	1.22272	0.487673
			Weighted mode	1.04089	0.905014	1.19716	0.58983	1.05342	0.914826	1.213	0.49023
GCST90017044	Prevotella7	11	MR Egger	0.740463	0.589155	0.930629	0.0298697	0.859088	0.696231	1.06004	0.190351
			Weighted median	0.981013	0.929954	1.03487	0.482084	0.994793	0.949073	1.04272	0.827825
			Inverse variance weighted	1.00468	0.959262	1.05224	0.843282	1.01419	0.979009	1.05064	0.434035
			Simple mode	0.969262	0.881443	1.06583	0.533878	0.990278	0.922203	1.06338	0.793511
			Weighted mode	0.973367	0.884841	1.07075	0.591183	0.990847	0.9266	1.05955	0.793519
GCST90017045	Prevotella9	15	MR Egger	1.11619	0.960871	1.29662	0.174105	1.01808	0.850087	1.21928	0.848572
			Weighted median	1.01118	0.942999	1.08428	0.755005	1.00874	0.945443	1.07627	0.792407
			Inverse variance weighted	1.00907	0.957412	1.06351	0.736376	1.00834	0.950326	1.0699	0.783517
			Simple mode	1.04239	0.928483	1.17026	0.493496	1.0063	0.916035	1.10545	0.897731
			Weighted mode	1.05167	0.942331	1.17369	0.383618	1.0015	0.911946	1.09985	0.9754
GCST90017046	Rikenellaceae RC9 gut group	11	MR Egger	1.13547	0.898097	1.43559	0.315994	1.0428	0.840528	1.29374	0.712103
			Weighted median	1.05245	0.999707	1.10797	0.0513157	1.0318	0.984241	1.08166	0.193518
			Inverse variance weighted	1.05478	1.01582	1.09524	0.00547643	1.02493	0.990069	1.06101	0.163124
			Simple mode	1.07235	0.98482	1.16767	0.138933	1.03832	0.962996	1.11954	0.350815
			Weighted mode	1.07159	0.989003	1.16108	0.121953	1.03611	0.959905	1.11835	0.384205
GCST90017047	Romboutsia	13	MR Egger	0.961465	0.819244	1.12838	0.639835	0.92681	0.800003	1.07372	0.33305
			Weighted median	0.986379	0.907583	1.07202	0.746795	0.98725	0.91338	1.06709	0.746401
			Inverse variance weighted	1.01308	0.951138	1.07906	0.686379	1.01942	0.961973	1.08029	0.515767
			Simple mode	0.984139	0.848213	1.14185	0.836557	0.971564	0.849686	1.11092	0.680611
			Weighted mode	0.958966	0.844443	1.08902	0.530611	0.959961	0.856676	1.0757	0.495121
GCST90017048	Roseburia	13	MR Egger	0.772469	0.623582	0.956905	0.0375978	0.901555	0.717013	1.13359	0.394113
			Weighted median	0.970921	0.871514	1.08167	0.592311	1.02944	0.930477	1.13893	0.573645
			Inverse variance weighted	0.987376	0.91479	1.06572	0.744338	1.03168	0.950315	1.12	0.456834
			Simple mode	1.12503	0.906376	1.39643	0.306337	1.03461	0.865984	1.23607	0.714316
			Weighted mode	0.884711	0.737562	1.06122	0.211525	1.03288	0.896478	1.19004	0.662352
GCST90017049	Ruminiclostridium5	11	MR Egger	0.818655	0.573161	1.1693	0.299842	0.933743	0.648058	1.34537	0.721447
			Weighted median	0.962114	0.856241	1.08108	0.516129	0.983536	0.881583	1.09728	0.766223
			Inverse variance weighted	1.00584	0.922283	1.09696	0.895319	0.997671	0.916454	1.08608	0.957068
			Simple mode	0.957073	0.787816	1.16269	0.667982	0.977281	0.840299	1.13659	0.771604
			Weighted mode	0.961994	0.800816	1.15561	0.687513	0.975922	0.841264	1.13213	0.754276
GCST90017050	Ruminiclostridium6	16	MR Egger	1.04775	0.892686	1.22975	0.577178	1.0789	0.936254	1.24328	0.311681
			Weighted median	0.966641	0.891092	1.0486	0.413845	1.02624	0.9505	1.10802	0.507819
			Inverse variance weighted	0.976414	0.915854	1.04098	0.464996	1.00227	0.946406	1.06143	0.938217
			Simple mode	0.947061	0.818234	1.09617	0.477157	1.03826	0.90811	1.18705	0.59082
			Weighted mode	0.95815	0.852268	1.07719	0.485266	1.03346	0.913761	1.16883	0.60794
GCST90017051	Ruminiclostridium9	9	MR Egger	0.987949	0.607628	1.60632	0.962373	0.797963	0.479691	1.32741	0.413539
			Weighted median	0.947231	0.829207	1.08205	0.424589	0.982087	0.85987	1.12167	0.789791
			Inverse variance weighted	1.02192	0.918011	1.13759	0.691848	1.02768	0.91158	1.15857	0.655269
			Simple mode	0.924699	0.751358	1.13803	0.480926	0.964048	0.767881	1.21033	0.760502
			Weighted mode	0.924699	0.749099	1.14146	0.487022	0.959688	0.773552	1.19061	0.718092
GCST90017052	Ruminococcaceae NK4A214 group	13	MR Egger	1.08744	0.84799	1.39451	0.522454	1.02216	0.813246	1.28475	0.854356
			Weighted median	0.976195	0.881464	1.08111	0.64364	1.01607	0.924275	1.11698	0.741433
			Inverse variance weighted	0.996314	0.927147	1.07064	0.919876	1.0113	0.946573	1.08046	0.739112
			Simple mode	0.937015	0.786502	1.11633	0.480465	1.02696	0.888207	1.18739	0.725659
			Weighted mode	0.941093	0.784289	1.12925	0.52614	1.02279	0.880786	1.18769	0.772685
GCST90017053	Ruminococcaceae UCG002	22	MR Egger	0.931781	0.805359	1.07805	0.353552	0.91797	0.803549	1.04868	0.222123
			Weighted median	0.932976	0.861746	1.01009	0.086872	0.950296	0.885829	1.01945	0.154907
			Inverse variance weighted	0.936183	0.886837	0.988274	0.0169894	0.968847	0.921791	1.0183	0.21279
			Simple mode	0.905092	0.774377	1.05787	0.223963	0.92216	0.812133	1.04709	0.225014
			Weighted mode	0.901815	0.7761	1.04789	0.191626	0.92841	0.816188	1.05606	0.271168
GCST90017054	Ruminococcaceae UCG003	12	MR Egger	1.19923	0.946821	1.51892	0.162785	1.11958	0.900963	1.39123	0.332197
			Weighted median	0.999147	0.911574	1.09513	0.985446	0.991065	0.904023	1.08649	0.84824
			Inverse variance weighted	0.999941	0.931352	1.07358	0.998703	0.985056	0.922764	1.05155	0.651448
			Simple mode	0.989926	0.846316	1.1579	0.901527	0.966758	0.80936	1.15477	0.71633
			Weighted mode	0.995252	0.846017	1.17081	0.955238	0.968084	0.814079	1.15122	0.720632
GCST90017055	Ruminococcaceae UCG004	10	MR Egger	1.32818	0.940625	1.87542	0.141361	1.16226	0.846375	1.59605	0.377005
			Weighted median	0.925454	0.848796	1.00904	0.0790719	0.978522	0.902352	1.06112	0.599489
			Inverse variance weighted	0.94813	0.888998	1.0112	0.104987	0.952453	0.8977	1.01055	0.106809
			Simple mode	0.882591	0.754432	1.03252	0.14977	0.996801	0.879247	1.13007	0.961072
			Weighted mode	0.885583	0.759215	1.03298	0.15293	0.99191	0.880744	1.11711	0.896106
GCST90017056	Ruminococcaceae UCG005	13	MR Egger	0.879891	0.643404	1.2033	0.43859	0.913835	0.750512	1.1127	0.387378
			Weighted median	0.979891	0.884217	1.08592	0.698349	0.990809	0.908044	1.08112	0.835638
			Inverse variance weighted	1.05467	0.942526	1.18016	0.353388	1.01345	0.9449	1.08697	0.708536
			Simple mode	1.1078	0.90685	1.35328	0.334395	1.032	0.893441	1.19205	0.675493
			Weighted mode	0.999963	0.868682	1.15108	0.999591	0.972529	0.85545	1.10563	0.677337
GCST90017057	Ruminococcaceae UCG009	12	MR Egger	0.849937	0.665866	1.08489	0.220898	0.889739	0.715737	1.10604	0.317455
			Weighted median	0.969558	0.899105	1.04553	0.421857	0.985199	0.921624	1.05316	0.661273
			Inverse variance weighted	0.977768	0.923708	1.03499	0.438463	0.971078	0.92376	1.02082	0.249514
			Simple mode	0.97433	0.842799	1.12639	0.731874	0.991966	0.876643	1.12246	0.900521
			Weighted mode	0.971798	0.850096	1.11092	0.683239	0.991966	0.883584	1.11364	0.893784
GCST90017058	Ruminococcaceae UCG010	6	MR Egger	1.13003	0.82712	1.54388	0.485406	1.00371	0.753398	1.3372	0.981001
			Weighted median	0.936414	0.828813	1.05799	0.291464	0.928552	0.832415	1.03579	0.183731
			Inverse variance weighted	0.925675	0.842222	1.0174	0.109117	0.923369	0.84654	1.00717	0.0720513
			Simple mode	0.936511	0.778276	1.12692	0.518229	0.917677	0.777239	1.08349	0.35721
			Weighted mode	0.935659	0.786481	1.11313	0.486752	0.936271	0.8023	1.09261	0.441369
GCST90017059	Ruminococcaceae UCG011	7	MR Egger	1.0328	0.819371	1.30184	0.793796	1.05307	0.851155	1.30287	0.650854
			Weighted median	0.991222	0.936161	1.04952	0.762379	0.967412	0.919118	1.01824	0.204788
			Inverse variance weighted	0.972305	0.92977	1.01679	0.21848	0.970234	0.931139	1.01097	0.149859
			Simple mode	0.994287	0.910366	1.08594	0.902246	0.952906	0.87846	1.03366	0.283206
			Weighted mode	0.993768	0.917942	1.07586	0.881665	0.956377	0.884241	1.0344	0.30175
GCST90017060	Ruminococcaceae UCG013	12	MR Egger	0.90706	0.748768	1.09881	0.342306	0.93326	0.782408	1.1132	0.460317
			Weighted median	0.947403	0.852615	1.05273	0.315099	0.976043	0.893273	1.06648	0.591721
			Inverse variance weighted	0.972929	0.904753	1.04624	0.45905	0.991163	0.927125	1.05962	0.7945
			Simple mode	0.939421	0.797589	1.10647	0.469942	0.934811	0.808138	1.08134	0.383649
			Weighted mode	0.926843	0.811269	1.05888	0.287378	0.935718	0.823013	1.06386	0.332058
GCST90017061	Ruminococcaceae UCG014	11	MR Egger	1.01278	0.832972	1.23139	0.901492	0.992138	0.828948	1.18745	0.933283
			Weighted median	0.984091	0.895117	1.08191	0.740122	1.01983	0.932761	1.11502	0.666326
			Inverse variance weighted	0.999733	0.930675	1.07392	0.994171	0.991495	0.928351	1.05894	0.799192
			Simple mode	1.0784	0.919605	1.26461	0.374908	1.04746	0.911969	1.20309	0.52654
			Weighted mode	0.995951	0.858067	1.15599	0.958488	1.03863	0.909926	1.18554	0.586798
GCST90017062	Ruminococcus1	10	MR Egger	1.12427	0.907073	1.39346	0.316062	1.10433	0.904017	1.34902	0.359604
			Weighted median	1.07702	0.966177	1.20057	0.180565	1.06063	0.956951	1.17554	0.262047
			Inverse variance weighted	1.06467	0.982659	1.15352	0.125458	1.06923	0.993278	1.15099	0.0749793
			Simple mode	1.11253	0.918984	1.34684	0.302544	1.0529	0.882596	1.25607	0.580887
			Weighted mode	1.12359	0.928461	1.35972	0.261764	1.0529	0.8678	1.27749	0.613873
GCST90017063	Ruminococcus2	15	MR Egger	0.8778	0.737423	1.0449	0.166417	0.874402	0.744976	1.02631	0.124505
			Weighted median	0.979728	0.898239	1.06861	0.64389	1.01462	0.932667	1.10378	0.735465
			Inverse variance weighted	0.992638	0.930743	1.05865	0.822021	1.00737	0.945388	1.07342	0.82068
			Simple mode	0.975373	0.827595	1.14954	0.770471	1.02534	0.881626	1.19247	0.750168
			Weighted mode	0.944971	0.812337	1.09926	0.475338	1.02373	0.886824	1.18177	0.753559
GCST90017064	Ruminococcus gauvreauii group	12	MR Egger	0.803056	0.57209	1.12727	0.23365	0.885596	0.631169	1.24258	0.498039
			Weighted median	0.972887	0.882671	1.07232	0.579847	1.02365	0.935447	1.12017	0.611118
			Inverse variance weighted	1.01398	0.933513	1.10138	0.742091	1.0038	0.928758	1.0849	0.923829
			Simple mode	0.962912	0.805954	1.15044	0.685199	1.03686	0.883229	1.21721	0.66679
			Weighted mode	0.962912	0.806602	1.14951	0.683857	1.03511	0.887822	1.20683	0.668012
GCST90017065	Ruminococcus gnavus group	12	MR Egger	1.0022	0.760166	1.32129	0.987892	1.0101	0.799736	1.27579	0.934467
			Weighted median	0.963628	0.902343	1.02907	0.269095	0.978094	0.91797	1.04216	0.493788
			Inverse variance weighted	0.981015	0.924658	1.04081	0.525444	0.969941	0.922425	1.0199	0.233684
			Simple mode	0.940234	0.852348	1.03718	0.244056	0.976789	0.872025	1.09414	0.692737
			Weighted mode	0.946345	0.857899	1.04391	0.294154	0.976789	0.873701	1.09204	0.687761
GCST90017066	Ruminococcus torques group	9	MR Egger	1.01138	0.803156	1.2736	0.926024	0.906598	0.728049	1.12894	0.409951
			Weighted median	0.939033	0.837786	1.05252	0.279837	0.954237	0.854237	1.06594	0.406899
			Inverse variance weighted	0.950798	0.871884	1.03686	0.253746	0.92533	0.854478	1.00206	0.0562032
			Simple mode	0.91412	0.759935	1.09959	0.368628	0.975272	0.825299	1.1525	0.776301
			Weighted mode	0.93756	0.789531	1.11334	0.4831	0.964772	0.82011	1.13495	0.676671
GCST90017067	Sellimonas	8	MR Egger	0.970959	0.778582	1.21087	0.801158	0.918353	0.702346	1.20079	0.55331
			Weighted median	1.03225	0.981505	1.08561	0.217157	1.03169	0.98165	1.08429	0.218723
			Inverse variance weighted	1.02949	0.989497	1.0711	0.15051	1.04711	0.998076	1.09855	0.0599322
			Simple mode	1.05331	0.968418	1.14564	0.2603	1.01767	0.923176	1.12184	0.733698
			Weighted mode	1.0527	0.966374	1.14674	0.273223	1.01583	0.933415	1.10551	0.725464
GCST90017068	Senegalimassilia	5	MR Egger	0.835541	0.57509	1.21395	0.415363	0.843049	0.624718	1.13768	0.345592
			Weighted median	0.993298	0.889036	1.10979	0.905383	0.994886	0.899979	1.0998	0.92015
			Inverse variance weighted	0.968048	0.871129	1.07575	0.546278	0.973655	0.891414	1.06348	0.553212
			Simple mode	1.06283	0.885771	1.27529	0.547979	1.05599	0.898658	1.24087	0.544244
			Weighted mode	1.05829	0.870111	1.28716	0.600928	1.05479	0.893946	1.24457	0.561769
GCST90017069	Slackia	6	MR Egger	1.16652	0.743743	1.82963	0.539122	1.22507	0.83645	1.79424	0.355964
			Weighted median	1.02454	0.938294	1.11871	0.588959	1.05635	0.97413	1.1455	0.184846
			Inverse variance weighted	1.05579	0.985787	1.13077	0.120889	1.05714	0.992532	1.12596	0.0841639
			Simple mode	1.00731	0.872653	1.16275	0.924585	1.05968	0.949267	1.18294	0.34913
			Weighted mode	1.00453	0.883861	1.14168	0.947465	1.05827	0.952832	1.17538	0.338592
GCST90017070	Streptococcus	15	MR Egger	1.10686	0.834393	1.46831	0.493717	0.938027	0.73498	1.19717	0.615846
			Weighted median	1.0489	0.957388	1.14916	0.305335	1.03112	0.945622	1.12435	0.487729
			Inverse variance weighted	1.03857	0.963697	1.11925	0.321541	1.00323	0.940257	1.07043	0.922273
			Simple mode	1.061	0.911879	1.23451	0.456246	1.02198	0.876817	1.19119	0.784914
			Weighted mode	1.069	0.916028	1.24752	0.411328	1.02381	0.89096	1.17648	0.744888
GCST90017071	Subdoligranulum	11	MR Egger	0.922381	0.745568	1.14113	0.475771	0.861738	0.708614	1.04795	0.170209
			Weighted median	0.990545	0.888514	1.10429	0.86399	0.962679	0.869931	1.06532	0.461812
			Inverse variance weighted	1.02302	0.943459	1.10929	0.581664	0.964423	0.895247	1.03894	0.340118
			Simple mode	1.00315	0.830089	1.21229	0.974662	0.955809	0.813979	1.12235	0.593392
			Weighted mode	0.990801	0.839132	1.16988	0.915345	0.957171	0.828064	1.10641	0.56691
GCST90017072	Sutterella	12	MR Egger	1.29418	0.917329	1.82586	0.172683	1.21321	0.842326	1.7474	0.323611
			Weighted median	1.04633	0.947673	1.15526	0.370081	1.05296	0.961108	1.15358	0.267801
			Inverse variance weighted	1.00788	0.932719	1.08909	0.842668	1.03139	0.954438	1.11456	0.434607
			Simple mode	1.06733	0.892671	1.27615	0.489704	1.04598	0.893009	1.22515	0.588508
			Weighted mode	1.07625	0.917833	1.262	0.385094	1.05371	0.897827	1.23667	0.534936
GCST90017073	Terrisporobacter	5	MR Egger	1.11843	0.913439	1.36942	0.357893	1.14976	0.935728	1.41275	0.276205
			Weighted median	1.03662	0.942196	1.14051	0.460455	1.01625	0.932135	1.10796	0.714589
			Inverse variance weighted	0.998757	0.927567	1.07541	0.973705	0.992433	0.910393	1.08187	0.863008
			Simple mode	1.03992	0.911232	1.18678	0.592534	1.02577	0.899953	1.16918	0.722495
			Weighted mode	1.03949	0.91556	1.18019	0.582089	1.04381	0.931255	1.16998	0.502238
GCST90017074	Turicibacter	10	MR Egger	1.21103	0.928501	1.57953	0.195451	0.995705	0.77996	1.27113	0.973288
			Weighted median	0.983852	0.908947	1.06493	0.687001	0.936556	0.872359	1.00548	0.0704166
			Inverse variance weighted	0.948955	0.889116	1.01282	0.114886	0.934461	0.881907	0.990146	0.0217139
			Simple mode	0.986086	0.885056	1.09865	0.805149	0.92467	0.824121	1.03749	0.215156
			Weighted mode	0.986086	0.884311	1.09957	0.806621	0.961325	0.855847	1.0798	0.522619
GCST90017075	Tyzzerella3	13	MR Egger	0.978015	0.766696	1.24758	0.861204	1.03149	0.833432	1.27662	0.780911
			Weighted median	0.99996	0.942963	1.0604	0.99893	0.993647	0.944362	1.0455	0.806019
			Inverse variance weighted	1.01039	0.969369	1.05314	0.625018	0.99783	0.960819	1.03627	0.91031
			Simple mode	0.987461	0.891107	1.09423	0.813719	0.975759	0.890393	1.06931	0.608911
			Weighted mode	0.985693	0.8889	1.09303	0.789307	0.973606	0.892934	1.06157	0.555723
GCST90017076	unknown genus	15	MR Egger	1.15031	0.954809	1.38583	0.164437	1.10634	0.934616	1.30963	0.261342
			Weighted median	1.00927	0.932193	1.09273	0.81986	1.07081	0.993378	1.15428	0.0740173
			Inverse variance weighted	1.01521	0.948174	1.08698	0.664979	1.03131	0.971933	1.09432	0.30816
			Simple mode	1.00688	0.878025	1.15464	0.92322	1.10552	0.970207	1.25971	0.154304
			Weighted mode	1.02001	0.901172	1.15453	0.758493	1.0894	0.97103	1.22219	0.166623
GCST90017077	unknown genus	9	MR Egger	1.06262	0.920392	1.22682	0.434753	1.00658	0.882013	1.14875	0.925181
			Weighted median	1.0137	0.945516	1.08681	0.701646	1.05648	0.991378	1.12585	0.0904312
			Inverse variance weighted	1.02357	0.972014	1.07786	0.376993	1.04258	0.994199	1.09332	0.0854269
			Simple mode	1.0174	0.915286	1.1309	0.757456	1.0591	0.952885	1.17716	0.317985
			Weighted mode	1.00803	0.912959	1.113	0.878208	1.0591	0.958047	1.17082	0.294277
GCST90017078	unknown genus	12	MR Egger	0.962548	0.804274	1.15197	0.685076	0.974991	0.824105	1.1535	0.773296
			Weighted median	0.981194	0.904143	1.06481	0.649121	0.955342	0.885832	1.03031	0.235872
			Inverse variance weighted	0.998901	0.941829	1.05943	0.970775	0.977563	0.926097	1.03189	0.410873
			Simple mode	0.979819	0.867339	1.10688	0.748779	0.953845	0.835324	1.08918	0.498455
			Weighted mode	0.976315	0.876471	1.08753	0.670939	0.952838	0.851642	1.06606	0.415534
GCST90017079	unknown genus	9	MR Egger	0.775183	0.53596	1.12118	0.218276	0.879601	0.676716	1.14331	0.369545
			Weighted median	0.923023	0.847288	1.00553	0.0666818	0.977414	0.907116	1.05316	0.548577
			Inverse variance weighted	0.980711	0.902557	1.06563	0.645732	0.969538	0.916005	1.0262	0.285732
			Simple mode	0.910537	0.814233	1.01823	0.13896	0.98271	0.866067	1.11506	0.793584
			Weighted mode	0.912471	0.816783	1.01937	0.14376	0.979479	0.862309	1.11257	0.757911
GCST90017080	unknown genus	13	MR Egger	1.09428	0.921323	1.2997	0.326732	1.1148	0.952796	1.30436	0.202138
			Weighted median	0.975971	0.92137	1.03381	0.407634	0.983148	0.932608	1.03643	0.527924
			Inverse variance weighted	0.981404	0.940156	1.02446	0.391551	0.98675	0.949773	1.02517	0.493651
			Simple mode	0.962543	0.868016	1.06736	0.483013	0.988012	0.903826	1.08004	0.79518
			Weighted mode	0.966399	0.879432	1.06197	0.491041	0.988012	0.909007	1.07388	0.781524
GCST90017081	unknown genus	12	MR Egger	0.887004	0.720642	1.09177	0.284259	0.93946	0.797437	1.10678	0.472373
			Weighted median	0.911173	0.838481	0.990167	0.0283103	0.972119	0.908146	1.0406	0.415543
			Inverse variance weighted	0.949948	0.889918	1.01403	0.123139	0.994848	0.943669	1.0488	0.847973
			Simple mode	0.895446	0.768341	1.04358	0.185068	0.953385	0.850206	1.06908	0.431337
			Weighted mode	0.896742	0.783203	1.02674	0.142885	0.95468	0.855745	1.06505	0.423702
GCST90017082	unknown genus	10	MR Egger	0.992531	0.789012	1.24854	0.950512	1.02357	0.875798	1.19628	0.776267
			Weighted median	1.02613	0.939287	1.12099	0.56754	1.02905	0.970658	1.09095	0.336681
			Inverse variance weighted	1.00843	0.944513	1.07667	0.801583	1.02076	0.974443	1.06928	0.38576
			Simple mode	1.02536	0.889023	1.18262	0.738682	0.977863	0.889882	1.07454	0.651628
			Weighted mode	1.02896	0.896937	1.18041	0.693182	1.02289	0.931992	1.12264	0.643901
GCST90017083	unknown genus	11	MR Egger	0.988436	0.791804	1.2339	0.920167	0.881455	0.755126	1.02892	0.144332
			Weighted median	1.01051	0.934989	1.09214	0.79185	0.932704	0.850869	1.02241	0.137024
			Inverse variance weighted	1.0065	0.937676	1.08038	0.857637	0.941458	0.88128	1.00575	0.0734579
			Simple mode	0.991862	0.865735	1.13636	0.908387	0.943269	0.827961	1.07464	0.400572
			Weighted mode	1.00399	0.882474	1.14223	0.952896	0.939214	0.832209	1.05998	0.333506
GCST90017084	unknown genus	16	MR Egger	0.955106	0.665945	1.36982	0.806482	0.959369	0.48427	1.90057	0.909218
			Weighted median	0.929225	0.853197	1.01203	0.0918936	1.01285	0.91544	1.12062	0.804534
			Inverse variance weighted	0.91751	0.855059	0.984524	0.0166807	1.02446	0.944782	1.11087	0.558502
			Simple mode	0.922315	0.797911	1.06611	0.291232	0.932802	0.774893	1.12289	0.486156
			Weighted mode	0.923997	0.801728	1.06491	0.292266	0.936617	0.783777	1.11926	0.494612
GCST90017085	unknown genus	13	MR Egger	1.08715	0.873759	1.35266	0.469274	1.12919	0.837243	1.52293	0.452139
			Weighted median	0.97262	0.906959	1.04304	0.436289	0.947817	0.847973	1.05942	0.345329
			Inverse variance weighted	0.961859	0.911081	1.01547	0.159914	0.968583	0.893902	1.0495	0.435541
			Simple mode	0.976485	0.873624	1.09146	0.682603	0.88798	0.74002	1.06552	0.237238
			Weighted mode	0.976485	0.87316	1.09204	0.684019	0.890524	0.739919	1.07178	0.254846
GCST90017086	unknown genus	14	MR Egger	0.930601	0.790176	1.09598	0.405677	0.855927	0.736441	0.994799	0.0653613
			Weighted median	0.967479	0.887369	1.05482	0.453426	0.975995	0.897871	1.06092	0.568114
			Inverse variance weighted	0.962033	0.904551	1.02317	0.218181	0.973041	0.919466	1.02974	0.344242
			Simple mode	0.931856	0.82603	1.05124	0.271849	0.933475	0.81204	1.07307	0.350633
			Weighted mode	0.967657	0.864957	1.08255	0.575541	0.964863	0.861576	1.08053	0.546485
GCST90017087	unknown genus	12	MR Egger	1.01965	0.78589	1.32295	0.886447	1.04462	0.824531	1.32346	0.72514
			Weighted median	0.971714	0.915741	1.03111	0.343155	0.977212	0.924484	1.03295	0.41533
			Inverse variance weighted	0.970274	0.928858	1.01354	0.175149	0.982744	0.944112	1.02296	0.394916
			Simple mode	0.962727	0.869303	1.06619	0.481021	0.975382	0.892462	1.06601	0.593382
			Weighted mode	0.957374	0.8686	1.05522	0.39904	0.974578	0.888345	1.06918	0.596776
GCST90017088	Veillonella	8	MR Egger	1.0139	0.660434	1.55653	0.951738	0.962999	0.697551	1.32946	0.82636
			Weighted median	0.960479	0.871806	1.05817	0.414556	0.931824	0.854556	1.01608	0.109858
			Inverse variance weighted	0.943675	0.867724	1.02628	0.175681	0.948037	0.888336	1.01175	0.107838
			Simple mode	0.958628	0.822447	1.11736	0.605619	0.924692	0.805682	1.06128	0.302121
			Weighted mode	0.962948	0.839501	1.10455	0.60634	0.926634	0.809654	1.06052	0.30502
GCST90017089	Victivallis	10	MR Egger	0.853755	0.64382	1.13214	0.304126	0.833816	0.627758	1.10751	0.244931
			Weighted median	0.982812	0.932978	1.03531	0.513722	1.00376	0.95835	1.05132	0.873771
			Inverse variance weighted	0.967254	0.930422	1.00554	0.0927806	0.986378	0.947847	1.02647	0.499885
			Simple mode	0.995249	0.920749	1.07578	0.907145	1.01091	0.947666	1.07838	0.749514
			Weighted mode	0.994572	0.922582	1.07218	0.890232	1.01021	0.943387	1.08176	0.777755
GCST90017090	Actinomycetales	5	MR Egger	1.02598	0.840921	1.25176	0.816817	1.11295	0.926867	1.3364	0.334767
			Weighted median	1.05049	0.955181	1.15531	0.310084	1.08888	0.993308	1.19364	0.0692587
			Inverse variance weighted	1.0405	0.962628	1.12467	0.317173	1.06949	0.995651	1.14881	0.065681
			Simple mode	1.06147	0.933193	1.20738	0.415321	1.10825	0.965902	1.27157	0.216688
			Weighted mode	1.05663	0.938552	1.18957	0.413778	1.11232	0.975741	1.26801	0.186473
GCST90017091	Bacillales	9	MR Egger	0.931993	0.767893	1.13116	0.499059	0.989533	0.828141	1.18238	0.911043
			Weighted median	1.02171	0.966395	1.08019	0.449451	0.999547	0.951097	1.05046	0.985725
			Inverse variance weighted	1.00751	0.966654	1.05009	0.723143	0.999185	0.961871	1.03795	0.96652
			Simple mode	1.02591	0.942598	1.11658	0.570254	0.993831	0.919387	1.0743	0.880069
			Weighted mode	1.02591	0.946197	1.11233	0.552627	0.994931	0.923991	1.07132	0.896204
GCST90017092	Bacteroidales	15	MR Egger	1.05883	0.859101	1.305	0.600999	1.10846	0.935083	1.31399	0.256627
			Weighted median	1.03268	0.926057	1.15158	0.563008	1.09414	0.996307	1.20158	0.0597568
			Inverse variance weighted	1.02926	0.932161	1.13647	0.56838	1.07916	0.995469	1.1699	0.0643513
			Simple mode	1.02811	0.86248	1.22555	0.761622	1.11774	0.950805	1.31397	0.198838
			Weighted mode	1.02811	0.899924	1.17456	0.689407	1.10724	0.974087	1.25861	0.141455
GCST90017093	Bifidobacteriales	11	MR Egger	0.98069	0.770383	1.24841	0.877344	0.973666	0.744486	1.2734	0.849375
			Weighted median	0.918133	0.837171	1.00693	0.0697595	0.989515	0.899745	1.08824	0.828024
			Inverse variance weighted	0.969846	0.903778	1.04074	0.394996	0.986212	0.915098	1.06285	0.71616
			Simple mode	0.952215	0.822077	1.10295	0.527137	0.953263	0.816985	1.11227	0.555456
			Weighted mode	0.920225	0.812767	1.04189	0.216153	0.977678	0.863417	1.10706	0.728564
GCST90017094	Burkholderiales	11	MR Egger	0.924918	0.702838	1.21717	0.59102	0.855349	0.654454	1.11791	0.282161
			Weighted median	0.917534	0.820831	1.02563	0.129866	0.943776	0.847746	1.05068	0.290533
			Inverse variance weighted	0.900125	0.82884	0.97754	0.0124324	0.929207	0.859478	1.00459	0.0650593
			Simple mode	0.935837	0.783257	1.11814	0.481979	0.982353	0.835978	1.15436	0.833119
			Weighted mode	0.949061	0.792807	1.13611	0.581492	0.979316	0.837651	1.14494	0.798502
GCST90017095	Clostridiales	13	MR Egger	0.990958	0.79786	1.23079	0.935887	0.976019	0.826674	1.15234	0.779404
			Weighted median	0.935531	0.843497	1.03761	0.207209	0.936151	0.854209	1.02595	0.158026
			Inverse variance weighted	0.962713	0.878892	1.05453	0.413568	0.959427	0.894827	1.02869	0.244169
			Simple mode	0.937429	0.778955	1.12814	0.506066	0.944668	0.824991	1.08171	0.425014
			Weighted mode	0.937429	0.831999	1.05622	0.3078	0.938709	0.839209	1.05001	0.288603
GCST90017096	Coriobacteriales	14	MR Egger	0.879565	0.64293	1.20329	0.437822	0.95745	0.717771	1.27716	0.772448
			Weighted median	1.02359	0.921301	1.13723	0.664275	1.02708	0.934927	1.12832	0.577465
			Inverse variance weighted	1.02154	0.946235	1.10284	0.585406	1.01408	0.945137	1.08805	0.697161
			Simple mode	0.95847	0.787233	1.16695	0.679624	1.05984	0.88824	1.26459	0.530211
			Weighted mode	0.963968	0.796627	1.16646	0.712087	1.05455	0.889775	1.24983	0.550628
GCST90017097	Desulfovibrionales	12	MR Egger	0.913942	0.758925	1.10062	0.365012	0.998203	0.84139	1.18424	0.983952
			Weighted median	0.963121	0.873956	1.06138	0.448386	0.945524	0.870541	1.02697	0.183915
			Inverse variance weighted	0.954422	0.889699	1.02385	0.192912	0.938753	0.880061	1.00136	0.0550153
			Simple mode	0.936627	0.805233	1.08946	0.414003	0.933743	0.818931	1.06465	0.327771
			Weighted mode	0.963906	0.846077	1.09815	0.591582	0.940265	0.838884	1.0539	0.312667
GCST90017098	Enterobacteriales	7	MR Egger	0.943064	0.532959	1.66874	0.848373	0.913308	0.540448	1.54341	0.748555
			Weighted median	1.04892	0.92709	1.18677	0.448308	1.00461	0.898024	1.12385	0.935913
			Inverse variance weighted	1.0182	0.925536	1.12014	0.711004	0.992027	0.908704	1.08299	0.858061
			Simple mode	1.09167	0.900342	1.32365	0.406677	1.04551	0.878943	1.24365	0.633115
			Weighted mode	1.09719	0.898075	1.34045	0.398966	1.04666	0.895093	1.22389	0.588489
GCST90017099	Erysipelotrichales	12	MR Egger	1.28264	0.888032	1.85259	0.211406	1.02193	0.750697	1.39116	0.892857
			Weighted median	1.05324	0.941592	1.17812	0.364255	1.00777	0.910776	1.11508	0.880906
			Inverse variance weighted	1.00958	0.92379	1.10335	0.833269	0.996554	0.926998	1.07133	0.925502
			Simple mode	1.10847	0.896558	1.37047	0.36021	1.05821	0.898223	1.2467	0.511522
			Weighted mode	1.10189	0.91232	1.33086	0.333657	1.0373	0.890944	1.20771	0.645426
GCST90017100	Gastranaerophilales	9	MR Egger	1.06262	0.920392	1.22682	0.434753	1.00658	0.882013	1.14875	0.925181
			Weighted median	1.0137	0.944089	1.08845	0.707686	1.05648	0.99169	1.1255	0.0888372
			Inverse variance weighted	1.02357	0.972014	1.07786	0.376993	1.04258	0.994199	1.09332	0.0854269
			Simple mode	1.0174	0.909298	1.13834	0.77114	1.0591	0.957757	1.17117	0.295633
			Weighted mode	1.00803	0.906612	1.12079	0.886153	1.0591	0.95374	1.1761	0.314118
GCST90017101	Lactobacillales	14	MR Egger	0.93156	0.784592	1.10606	0.432903	0.960645	0.820373	1.1249	0.62642
			Weighted median	1.01642	0.924768	1.11715	0.735529	0.955732	0.878615	1.03962	0.291504
			Inverse variance weighted	0.991804	0.928483	1.05944	0.806847	0.983882	0.92598	1.0454	0.599502
			Simple mode	1.0613	0.885411	1.27213	0.530277	0.939135	0.81279	1.08512	0.40864
			Weighted mode	1.05451	0.881401	1.26162	0.571047	0.926274	0.814195	1.05378	0.263918
GCST90017102	Methanobacteriales	10	MR Egger	0.951709	0.794594	1.13989	0.605433	0.958567	0.775505	1.18484	0.705745
			Weighted median	0.945307	0.893963	0.9996	0.0483751	0.962779	0.916877	1.01098	0.128039
			Inverse variance weighted	0.955616	0.917533	0.995279	0.0286642	0.979621	0.933816	1.02767	0.399381
			Simple mode	0.935145	0.851589	1.0269	0.193832	0.95336	0.882178	1.03029	0.258425
			Weighted mode	0.936622	0.850195	1.03184	0.217651	0.95494	0.878477	1.03806	0.307048
GCST90017103	Mollicutes RF9	12	MR Egger	0.962548	0.804274	1.15197	0.685076	0.974991	0.824105	1.1535	0.773296
			Weighted median	0.981194	0.905672	1.06301	0.642232	0.955342	0.884792	1.03152	0.243122
			Inverse variance weighted	0.998901	0.941829	1.05943	0.970775	0.977563	0.926097	1.03189	0.410873
			Simple mode	0.979819	0.866675	1.10773	0.750289	0.953845	0.83887	1.08458	0.484681
			Weighted mode	0.976315	0.875185	1.08913	0.675069	0.952838	0.852806	1.0646	0.409981
GCST90017104	NB1n	13	MR Egger	1.09428	0.921323	1.2997	0.326732	1.1148	0.952796	1.30436	0.202138
			Weighted median	0.975971	0.919882	1.03548	0.42056	0.983148	0.934736	1.03407	0.509467
			Inverse variance weighted	0.981404	0.940156	1.02446	0.391551	0.98675	0.949773	1.02517	0.493651
			Simple mode	0.962543	0.876108	1.05751	0.441906	0.988012	0.910502	1.07212	0.777256
			Weighted mode	0.966399	0.877886	1.06384	0.498861	0.988012	0.90733	1.07587	0.786128
GCST90017105	Pasteurellales	14	MR Egger	0.998023	0.877727	1.13481	0.976409	0.992268	0.896868	1.09782	0.882872
			Weighted median	0.957258	0.894381	1.02456	0.207615	0.979698	0.922731	1.04018	0.502187
			Inverse variance weighted	0.966545	0.915118	1.02086	0.222533	0.967607	0.925726	1.01138	0.144664
			Simple mode	0.942082	0.839018	1.05781	0.331236	0.980463	0.896776	1.07196	0.671806
			Weighted mode	0.974332	0.877119	1.08232	0.635821	0.986904	0.908078	1.07257	0.761188
GCST90017106	Rhodospirillales	14	MR Egger	1.00586	0.791085	1.27894	0.962769	0.858877	0.688677	1.07114	0.201898
			Weighted median	0.965936	0.899789	1.03694	0.338256	0.995306	0.930189	1.06498	0.8916
			Inverse variance weighted	0.949751	0.900891	1.00126	0.0557209	0.975632	0.929391	1.02417	0.319348
			Simple mode	0.979391	0.878657	1.09167	0.712945	1.00531	0.894161	1.13028	0.930757
			Weighted mode	0.979391	0.878811	1.09148	0.712502	1.00414	0.901835	1.11805	0.941093
GCST90017107	Selenomonadales	12	MR Egger	1.02729	0.742751	1.42082	0.874001	0.995425	0.772591	1.28253	0.97241
			Weighted median	0.958689	0.855989	1.07371	0.465538	1.02897	0.929095	1.13959	0.583519
			Inverse variance weighted	1.04736	0.949271	1.15558	0.356386	1.03178	0.955206	1.11448	0.426544
			Simple mode	0.940375	0.773123	1.14381	0.550894	1.03415	0.881598	1.2131	0.687966
			Weighted mode	0.942212	0.78841	1.12602	0.52613	1.03954	0.899754	1.20104	0.609129
GCST90017108	Verrucomicrobiales	11	MR Egger	0.814063	0.640185	1.03517	0.127643	0.985552	0.79968	1.21463	0.894442
			Weighted median	1.02918	0.937421	1.12993	0.546036	1.00827	0.935025	1.08725	0.830511
			Inverse variance weighted	1.04094	0.960542	1.12806	0.327911	1.01947	0.959699	1.08297	0.531561
			Simple mode	1.02087	0.857638	1.21518	0.820907	1.00153	0.894661	1.12116	0.97937
			Weighted mode	1.0127	0.848155	1.20916	0.89184	0.999185	0.89428	1.1164	0.988785
GCST90017109	Victivallales	8	MR Egger	1.0222	0.845275	1.23615	0.828395	1.10888	0.944463	1.30192	0.253727
			Weighted median	1.02579	0.957343	1.09913	0.469884	0.993191	0.938383	1.0512	0.813513
			Inverse variance weighted	1.01092	0.96055	1.06394	0.677004	0.99095	0.942657	1.04172	0.72136
			Simple mode	1.02422	0.921389	1.13853	0.670878	0.990323	0.906403	1.08201	0.835722
			Weighted mode	1.03012	0.929893	1.14115	0.587628	0.995902	0.917985	1.08043	0.924064
GCST90017110	Actinobacteria	14	MR Egger	0.889179	0.676067	1.16947	0.41599	0.94703	0.720953	1.244	0.70207
			Weighted median	0.985315	0.894293	1.0856	0.76483	1.00567	0.918661	1.10091	0.90258
			Inverse variance weighted	0.981954	0.916376	1.05223	0.605568	0.990278	0.926486	1.05846	0.773671
			Simple mode	1.00578	0.833346	1.21391	0.952915	1.08532	0.927938	1.26939	0.323065
			Weighted mode	0.895209	0.746153	1.07404	0.253337	1.06295	0.92075	1.22711	0.418742
GCST90017111	Bacteroidetes	12	MR Egger	0.965945	0.802141	1.1632	0.722377	1.03082	0.888837	1.19549	0.69651
			Weighted median	1.03395	0.924339	1.15656	0.559255	1.09441	0.988696	1.21143	0.0817455
			Inverse variance weighted	1.04453	0.955835	1.14146	0.335885	1.08866	1.01496	1.16771	0.0175352
			Simple mode	1.00429	0.827975	1.21815	0.966122	1.17424	0.985934	1.39852	0.0991249
			Weighted mode	1.01583	0.890199	1.1592	0.819855	1.11924	0.976318	1.28308	0.134355
GCST90017112	Cyanobacteria	8	MR Egger	1.2045	0.949865	1.5274	0.175559	1.10086	0.852625	1.42137	0.488892
			Weighted median	1.00348	0.923863	1.08996	0.934342	1.03099	0.958812	1.10861	0.409818
			Inverse variance weighted	0.992308	0.918604	1.07192	0.844524	1.02424	0.954533	1.09904	0.505364
			Simple mode	1.02658	0.9062	1.16296	0.692465	1.04334	0.92579	1.17582	0.509045
			Weighted mode	1.01751	0.91325	1.13367	0.762142	1.04219	0.937873	1.15811	0.467611
GCST90017113	Euryarchaeota	12	MR Egger	0.970359	0.777917	1.21041	0.795043	1.01947	0.853341	1.21795	0.835994
			Weighted median	0.992808	0.940488	1.04804	0.793863	1.02159	0.973954	1.07155	0.380639
			Inverse variance weighted	1.00839	0.960737	1.05841	0.735161	1.02272	0.983882	1.0631	0.255344
			Simple mode	0.986645	0.899525	1.0822	0.780894	1.0109	0.930622	1.09809	0.802139
			Weighted mode	0.986645	0.90029	1.08128	0.778921	1.01343	0.934805	1.09866	0.752231
GCST90017114	Firmicutes	16	MR Egger	1.03555	0.900866	1.19036	0.630277	1.006	0.862929	1.1728	0.940053
			Weighted median	1.04464	0.953294	1.14475	0.349536	1.0407	0.957078	1.13163	0.350563
			Inverse variance weighted	1.04127	0.978633	1.10791	0.201387	1.04122	0.971952	1.11543	0.250112
			Simple mode	1.04225	0.891671	1.21826	0.610324	0.986983	0.843727	1.15456	0.871977
			Weighted mode	0.952892	0.824844	1.10082	0.521527	0.980607	0.854853	1.12486	0.78331
GCST90017115	Lentisphaerae	9	MR Egger	1.01354	0.843631	1.21767	0.889813	1.10135	0.940041	1.29035	0.271078
			Weighted median	1.01538	0.955674	1.07881	0.621641	0.992538	0.936774	1.05162	0.799575
			Inverse variance weighted	1.00554	0.95918	1.05413	0.818652	0.987652	0.944237	1.03306	0.588004
			Simple mode	1.00147	0.90242	1.1114	0.978577	0.985624	0.904317	1.07424	0.750131
			Weighted mode	1.02195	0.921177	1.13374	0.692651	0.991472	0.915123	1.07419	0.839309
GCST90017116	Proteobacteria	12	MR Egger	0.777918	0.606874	0.997171	0.0755747	0.836554	0.665825	1.05106	0.15643
			Weighted median	0.965221	0.854455	1.09035	0.56923	0.952799	0.855885	1.06069	0.376971
			Inverse variance weighted	0.940531	0.86365	1.02426	0.158795	0.965041	0.895575	1.03989	0.350485
			Simple mode	1.03959	0.840049	1.28653	0.727789	0.931963	0.776315	1.11882	0.465665
			Weighted mode	0.995167	0.801195	1.2361	0.965852	0.931963	0.797078	1.08967	0.395936
GCST90017117	Tenericutes	11	MR Egger	1.02087	0.832025	1.25257	0.847104	0.990553	0.820761	1.19547	0.923143
			Weighted median	0.977545	0.898197	1.0639	0.59901	0.965882	0.891594	1.04636	0.395234
			Inverse variance weighted	0.969396	0.909706	1.033	0.337748	0.973665	0.918411	1.03224	0.370594
			Simple mode	0.985896	0.856041	1.13545	0.847328	0.966123	0.85307	1.09416	0.598101
			Weighted mode	0.980591	0.864188	1.11267	0.766802	0.965086	0.862328	1.08009	0.548716
GCST90017118	Verrucomicrobia	12	MR Egger	0.873639	0.726114	1.05114	0.182788	0.9751	0.829214	1.14665	0.766654
			Weighted median	1.02451	0.935216	1.12233	0.602755	1.02771	0.952492	1.10886	0.480952
			Inverse variance weighted	1.03701	0.961886	1.118	0.34354	1.01722	0.959103	1.07885	0.569538
			Simple mode	1.00353	0.865075	1.16416	0.963682	1.04708	0.928292	1.18106	0.469684
			Weighted mode	1.00671	0.865863	1.17046	0.932278	1.03191	0.916656	1.16166	0.613471
