# Supplementary material for: Causal relationship between gut microbiota with subcutaneous and visceral adipose tissue: a bidirectional two-sample Mendelian Randomization study
Source: Front Microbiol. 2023 Oct 31;14:1285982. doi: 10.3389/fmicb.2023.1285982 (PMC10644100; doi:10.3389/fmicb.2023.1285982)
Supplement: Supplementary file 1 [file Data_Sheet_1.ZIP › Supplementary files/Table S8.xlsx]

## Sheet: SAT
Table S7 Detailed description of IVs used in MR analysis of the association between SAT and gut microbiota.
GWAS ID	Outcome (Bacterial taxa)	Beta	SE	P-value	Exposure (SAT)
					SNP	Effect allele	Other allele	Beta	SE	P-value
GCST90016912	Betaproteobacteria	-0.0103914	0.0109884	0.346397	rs10166482	A	G	0.0340555	0.00728655	2.99999e-06
		0.000435688	0.010851	0.971814	rs1024029	C	T	-0.0349684	0.0072046	1.2e-06
		-0.00170723	0.0126907	0.91895	rs10871777	G	A	0.0399297	0.00845726	2.30001e-06
		0.0221292	0.0119426	0.074102	rs12855930	T	C	-0.0373663	0.00792835	2.39999e-06
		0.00463615	0.0113334	0.754449	rs13289199	T	A	-0.0356768	0.0075422	2.19999e-06
		-0.00268896	0.0110801	0.810988	rs1421085	C	T	0.0698383	0.00733884	1.80011e-21
		-0.00531122	0.0134106	0.622207	rs1752156	C	T	0.0490448	0.00941484	1.89998e-07
		0.0264455	0.025068	0.317128	rs2068902	G	A	-0.0738306	0.0157867	2.90001e-06
		0.00223217	0.0124633	0.838415	rs2365661	G	A	0.0385365	0.0079888	1.40001e-06
		-0.00800277	0.0117961	0.544258	rs2785998	A	C	0.0377141	0.00767752	8.99995e-07
		-0.0115742	0.0143401	0.497431	rs28457808	G	C	-0.0463365	0.00969375	1.79999e-06
		-0.0223437	0.0131795	0.0989578	rs4793928	G	C	-0.0387148	0.00832239	3.29997e-06
		-0.0314215	0.0134224	0.0157794	rs4819362	G	A	-0.042344	0.0088732	1.79999e-06
		-0.00355586	0.0122977	0.704857	rs62120394	A	G	0.0450482	0.00798894	1.7e-08
		0.0261034	0.0140552	0.0627047	rs62141888	T	C	0.041858	0.00916305	4.90004e-06
		-0.0118075	0.0207808	0.549998	rs6302	T	C	-0.066959	0.0138718	1.40001e-06
		0.00657004	0.0113482	0.574684	rs6469351	T	C	0.0389189	0.00764484	3.59998e-07
		0.0160156	0.0110215	0.150905	rs7020196	T	C	-0.035962	0.00742499	1.29999e-06
		0.0141642	0.0137132	0.319619	rs72768171	G	T	0.0428856	0.00917624	2.99999e-06
		0.00283036	0.0109576	0.802126	rs7461961	A	G	0.0384792	0.00721975	9.80009e-08
		-0.0055614	0.0109246	0.609155	rs7491585	T	A	0.037935	0.00732093	2.19999e-07
		-0.030047	0.0209118	0.17094	rs77546365	A	G	-0.0627669	0.0134943	3.29997e-06
		0.00607852	0.0290591	0.886436	rs78764020	A	C	-0.0821589	0.0171391	1.6e-06
		0.00234091	0.0147307	0.881244	rs79027662	T	C	0.0460309	0.010011	4.30002e-06
		0.00441058	0.0152413	0.857959	rs7957519	A	G	0.0470989	0.0101303	3.29997e-06
		0.0323755	0.0118742	0.00788733	rs806794	G	A	-0.0408006	0.00806698	4.20001e-07
		0.00694234	0.0123063	0.538889	rs9834829	C	T	-0.0375771	0.00818849	4.49997e-06
GCST90017046	Rikenellaceae RC9 gut group	0.00470337	0.024855	0.836402	rs10166482	A	G	0.0340555	0.00728655	2.99999e-06
		-0.0220261	0.0245645	0.362431	rs1024029	C	T	-0.0349684	0.0072046	1.2e-06
		0.0211036	0.0286896	0.489331	rs10871777	G	A	0.0399297	0.00845726	2.30001e-06
		-0.0521376	0.0270021	0.0596458	rs12855930	T	C	-0.0373663	0.00792835	2.39999e-06
		0.00351902	0.0256958	0.877184	rs13289199	T	A	-0.0356768	0.0075422	2.19999e-06
		-0.000468389	0.0249628	0.981369	rs1421085	C	T	0.0698383	0.00733884	1.80011e-21
		0.0498001	0.030492	0.114123	rs1752156	C	T	0.0490448	0.00941484	1.89998e-07
		-0.000730894	0.0280598	0.906278	rs2365661	G	A	0.0385365	0.0079888	1.40001e-06
		-0.0112448	0.0268052	0.691374	rs2785998	A	C	0.0377141	0.00767752	8.99995e-07
		0.0554302	0.0331824	0.111456	rs28457808	G	C	-0.0463365	0.00969375	1.79999e-06
		0.0173851	0.029764	0.509264	rs4793928	G	C	-0.0387148	0.00832239	3.29997e-06
		-0.00742132	0.0304712	0.732681	rs4819362	G	A	-0.042344	0.0088732	1.79999e-06
		0.0172862	0.0277545	0.473452	rs62120394	A	G	0.0450482	0.00798894	1.7e-08
		0.00386486	0.0316502	0.908455	rs62141888	T	C	0.041858	0.00916305	4.90004e-06
		0.0174583	0.0257821	0.489374	rs6469351	T	C	0.0389189	0.00764484	3.59998e-07
		-0.0411386	0.0249303	0.0997746	rs7020196	T	C	-0.035962	0.00742499	1.29999e-06
		0.0356199	0.0305572	0.2028	rs72768171	G	T	0.0428856	0.00917624	2.99999e-06
		-0.0314226	0.024808	0.232803	rs7461961	A	G	0.0384792	0.00721975	9.80009e-08
		-0.0458416	0.0247413	0.0674047	rs7491585	T	A	0.037935	0.00732093	2.19999e-07
		-0.036225	0.0478194	0.44706	rs77546365	A	G	-0.0627669	0.0134943	3.29997e-06
		0.0616701	0.0331524	0.06948	rs79027662	T	C	0.0460309	0.010011	4.30002e-06
		0.0567531	0.0347316	0.102768	rs7957519	A	G	0.0470989	0.0101303	3.29997e-06
		-0.020867	0.0268383	0.434182	rs806794	G	A	-0.0408006	0.00806698	4.20001e-07
		-0.0476147	0.0278077	0.0795701	rs9834829	C	T	-0.0375771	0.00818849	4.49997e-06
GCST90017053	Ruminococcaceae UCG002	0.0121169	0.011003	0.284655	rs10166482	A	G	0.0340555	0.00728655	2.99999e-06
		0.00334338	0.0108664	0.762039	rs1024029	C	T	-0.0349684	0.0072046	1.2e-06
		-0.0129839	0.0126957	0.295746	rs10871777	G	A	0.0399297	0.00845726	2.30001e-06
		0.00723678	0.0119486	0.584638	rs12855930	T	C	-0.0373663	0.00792835	2.39999e-06
		0.00129012	0.0113435	0.931082	rs13289199	T	A	-0.0356768	0.0075422	2.19999e-06
		-0.000967493	0.0110883	0.99094	rs1421085	C	T	0.0698383	0.00733884	1.80011e-21
		0.00243565	0.0134379	0.851614	rs1752156	C	T	0.0490448	0.00941484	1.89998e-07
		-0.0016574	0.0250568	0.900079	rs2068902	G	A	-0.0738306	0.0157867	2.90001e-06
		0.00736383	0.0124459	0.500617	rs2365661	G	A	0.0385365	0.0079888	1.40001e-06
		-0.0121433	0.0118148	0.345056	rs2785998	A	C	0.0377141	0.00767752	8.99995e-07
		0.0248102	0.0144001	0.0777302	rs28457808	G	C	-0.0463365	0.00969375	1.79999e-06
		-0.00297503	0.0131751	0.867367	rs4793928	G	C	-0.0387148	0.00832239	3.29997e-06
		-0.00781304	0.0134544	0.53486	rs4819362	G	A	-0.042344	0.0088732	1.79999e-06
		0.00771167	0.0122984	0.490385	rs62120394	A	G	0.0450482	0.00798894	1.7e-08
		-0.0199965	0.014074	0.15085	rs62141888	T	C	0.041858	0.00916305	4.90004e-06
		0.0371113	0.0207279	0.0924762	rs6302	T	C	-0.066959	0.0138718	1.40001e-06
		-0.0124606	0.0113764	0.266944	rs6469351	T	C	0.0389189	0.00764484	3.59998e-07
		0.00299255	0.0110366	0.788014	rs7020196	T	C	-0.035962	0.00742499	1.29999e-06
		-0.0028451	0.0137315	0.866815	rs72768171	G	T	0.0428856	0.00917624	2.99999e-06
		-0.00373777	0.0109719	0.707856	rs7461961	A	G	0.0384792	0.00721975	9.80009e-08
		0.00265355	0.0109435	0.807596	rs7491585	T	A	0.037935	0.00732093	2.19999e-07
		-0.0337417	0.0209983	0.102303	rs77546365	A	G	-0.0627669	0.0134943	3.29997e-06
		0.0414204	0.0290428	0.159193	rs78764020	A	C	-0.0821589	0.0171391	1.6e-06
		0.00886477	0.0147621	0.574214	rs79027662	T	C	0.0460309	0.010011	4.30002e-06
		-0.0145852	0.015302	0.340089	rs7957519	A	G	0.0470989	0.0101303	3.29997e-06
		-0.00776938	0.0118999	0.528948	rs806794	G	A	-0.0408006	0.00806698	4.20001e-07
		0.0191534	0.012308	0.13061	rs9834829	C	T	-0.0375771	0.00818849	4.49997e-06
GCST90017000	Eubacterium hallii group	0.0097979	0.011189	0.354054	rs10166482	A	G	0.0340555	0.00728655	2.99999e-06
		0.0152829	0.0110361	0.168322	rs1024029	C	T	-0.0349684	0.0072046	1.2e-06
		-0.0154752	0.0128842	0.243627	rs10871777	G	A	0.0399297	0.00845726	2.30001e-06
		-0.00523062	0.012156	0.660797	rs12855930	T	C	-0.0373663	0.00792835	2.39999e-06
		-0.00421977	0.0115185	0.715385	rs13289199	T	A	-0.0356768	0.0075422	2.19999e-06
		-0.013928	0.0112719	0.235234	rs1421085	C	T	0.0698383	0.00733884	1.80011e-21
		-0.00179383	0.013688	0.846012	rs1752156	C	T	0.0490448	0.00941484	1.89998e-07
		0.009297	0.0256747	0.646222	rs2068902	G	A	-0.0738306	0.0157867	2.90001e-06
		-0.0135453	0.0126353	0.320655	rs2365661	G	A	0.0385365	0.0079888	1.40001e-06
		0.0316434	0.0119836	0.00906797	rs2785998	A	C	0.0377141	0.00767752	8.99995e-07
		-0.0033273	0.0145734	0.824767	rs28457808	G	C	-0.0463365	0.00969375	1.79999e-06
		0.020062	0.0133684	0.15704	rs4793928	G	C	-0.0387148	0.00832239	3.29997e-06
		0.00366589	0.0136854	0.778538	rs4819362	G	A	-0.042344	0.0088732	1.79999e-06
		-0.00478849	0.0125107	0.646191	rs62120394	A	G	0.0450482	0.00798894	1.7e-08
		-0.00886481	0.0143	0.506797	rs62141888	T	C	0.041858	0.00916305	4.90004e-06
		-0.00764573	0.0211417	0.678283	rs6302	T	C	-0.066959	0.0138718	1.40001e-06
		0.00228749	0.0115601	0.860912	rs6469351	T	C	0.0389189	0.00764484	3.59998e-07
		0.0120202	0.0112163	0.280132	rs7020196	T	C	-0.035962	0.00742499	1.29999e-06
		-0.00418211	0.0139869	0.826517	rs72768171	G	T	0.0428856	0.00917624	2.99999e-06
		0.00207337	0.0111495	0.816177	rs7461961	A	G	0.0384792	0.00721975	9.80009e-08
		0.0130105	0.01111	0.24003	rs7491585	T	A	0.037935	0.00732093	2.19999e-07
		0.0324369	0.0212518	0.123639	rs77546365	A	G	-0.0627669	0.0134943	3.29997e-06
		-0.00253161	0.0299413	0.9513	rs78764020	A	C	-0.0821589	0.0171391	1.6e-06
		0.019077	0.015007	0.189108	rs79027662	T	C	0.0460309	0.010011	4.30002e-06
		-0.00829553	0.0155822	0.588718	rs7957519	A	G	0.0470989	0.0101303	3.29997e-06
		-0.0011114	0.0121009	0.87533	rs806794	G	A	-0.0408006	0.00806698	4.20001e-07
		0.00619603	0.0125013	0.62389	rs9834829	C	T	-0.0375771	0.00818849	4.49997e-06
GCST90016920	Methanobacteria	0.0160224	0.0236113	0.53595	rs10166482	A	G	0.0340555	0.00728655	2.99999e-06
		-0.0189332	0.0233476	0.417741	rs1024029	C	T	-0.0349684	0.0072046	1.2e-06
		-0.0250763	0.0273132	0.402197	rs10871777	G	A	0.0399297	0.00845726	2.30001e-06
		-0.0153387	0.0241168	0.528381	rs13289199	T	A	-0.0356768	0.0075422	2.19999e-06
		0.0243001	0.0290787	0.402316	rs1752156	C	T	0.0490448	0.00941484	1.89998e-07
		-0.021488	0.0532984	0.667683	rs2068902	G	A	-0.0738306	0.0157867	2.90001e-06
		-0.00555291	0.0265561	0.74043	rs2365661	G	A	0.0385365	0.0079888	1.40001e-06
		0.0114119	0.0331183	0.75208	rs28457808	G	C	-0.0463365	0.00969375	1.79999e-06
		0.00598902	0.0280614	0.898444	rs4793928	G	C	-0.0387148	0.00832239	3.29997e-06
		0.043503	0.0289252	0.125414	rs4819362	G	A	-0.042344	0.0088732	1.79999e-06
		0.0343796	0.0259427	0.170668	rs62120394	A	G	0.0450482	0.00798894	1.7e-08
		-0.016007	0.0313109	0.630519	rs62141888	T	C	0.041858	0.00916305	4.90004e-06
		-0.00106151	0.045317	0.933458	rs6302	T	C	-0.066959	0.0138718	1.40001e-06
		-0.0225072	0.024627	0.358057	rs6469351	T	C	0.0389189	0.00764484	3.59998e-07
		-0.0135896	0.0238515	0.549027	rs7020196	T	C	-0.035962	0.00742499	1.29999e-06
		0.0481483	0.0293702	0.0793414	rs72768171	G	T	0.0428856	0.00917624	2.99999e-06
		-0.0288312	0.0235337	0.226001	rs7461961	A	G	0.0384792	0.00721975	9.80009e-08
		0.00802806	0.0235346	0.733068	rs7491585	T	A	0.037935	0.00732093	2.19999e-07
		-0.0691551	0.048747	0.16306	rs77546365	A	G	-0.0627669	0.0134943	3.29997e-06
		-0.0416622	0.033671	0.214234	rs7957519	A	G	0.0470989	0.0101303	3.29997e-06
		-0.0120598	0.0254043	0.655083	rs806794	G	A	-0.0408006	0.00806698	4.20001e-07
		0.0355188	0.0264532	0.184162	rs9834829	C	T	-0.0375771	0.00818849	4.49997e-06
GCST90016942	Methanobacteriaceae	0.0160224	0.0236113	0.53595	rs10166482	A	G	0.0340555	0.00728655	2.99999e-06
		-0.0189332	0.0233476	0.417741	rs1024029	C	T	-0.0349684	0.0072046	1.2e-06
		-0.0250763	0.0273132	0.402197	rs10871777	G	A	0.0399297	0.00845726	2.30001e-06
		-0.0153387	0.0241168	0.528381	rs13289199	T	A	-0.0356768	0.0075422	2.19999e-06
		0.0245302	0.0290786	0.39773	rs1752156	C	T	0.0490448	0.00941484	1.89998e-07
		-0.021488	0.0532984	0.667683	rs2068902	G	A	-0.0738306	0.0157867	2.90001e-06
		-0.00555291	0.0265561	0.74043	rs2365661	G	A	0.0385365	0.0079888	1.40001e-06
		0.0114119	0.0331183	0.75208	rs28457808	G	C	-0.0463365	0.00969375	1.79999e-06
		0.00598902	0.0280614	0.898444	rs4793928	G	C	-0.0387148	0.00832239	3.29997e-06
		0.043503	0.0289252	0.125414	rs4819362	G	A	-0.042344	0.0088732	1.79999e-06
		0.0343796	0.0259427	0.170668	rs62120394	A	G	0.0450482	0.00798894	1.7e-08
		-0.016007	0.0313109	0.630519	rs62141888	T	C	0.041858	0.00916305	4.90004e-06
		-0.00106151	0.045317	0.933458	rs6302	T	C	-0.066959	0.0138718	1.40001e-06
		-0.0225072	0.024627	0.358057	rs6469351	T	C	0.0389189	0.00764484	3.59998e-07
		-0.0135896	0.0238515	0.549027	rs7020196	T	C	-0.035962	0.00742499	1.29999e-06
		0.0481483	0.0293702	0.0793414	rs72768171	G	T	0.0428856	0.00917624	2.99999e-06
		-0.0288312	0.0235337	0.226001	rs7461961	A	G	0.0384792	0.00721975	9.80009e-08
		0.00802806	0.0235346	0.733068	rs7491585	T	A	0.037935	0.00732093	2.19999e-07
		-0.0691551	0.048747	0.16306	rs77546365	A	G	-0.0627669	0.0134943	3.29997e-06
		-0.0416622	0.033671	0.214234	rs7957519	A	G	0.0470989	0.0101303	3.29997e-06
		-0.0120598	0.0254043	0.655083	rs806794	G	A	-0.0408006	0.00806698	4.20001e-07
		0.0355188	0.0264532	0.184162	rs9834829	C	T	-0.0375771	0.00818849	4.49997e-06
GCST90016945	Peptococcaceae	-0.0042529	0.0138693	0.74401	rs10166482	A	G	0.0340555	0.00728655	2.99999e-06
		-0.00104793	0.0137218	0.93938	rs1024029	C	T	-0.0349684	0.0072046	1.2e-06
		0.011501	0.0159565	0.488443	rs10871777	G	A	0.0399297	0.00845726	2.30001e-06
		-0.0142273	0.0150612	0.348217	rs12855930	T	C	-0.0373663	0.00792835	2.39999e-06
		-0.0204927	0.0142238	0.134976	rs13289199	T	A	-0.0356768	0.0075422	2.19999e-06
		-0.00526192	0.0139413	0.682717	rs1421085	C	T	0.0698383	0.00733884	1.80011e-21
		0.024481	0.016959	0.158359	rs1752156	C	T	0.0490448	0.00941484	1.89998e-07
		0.0219215	0.0304475	0.455803	rs2068902	G	A	-0.0738306	0.0157867	2.90001e-06
		-0.00822876	0.0155325	0.648054	rs2365661	G	A	0.0385365	0.0079888	1.40001e-06
		-0.00433367	0.0149654	0.762572	rs2785998	A	C	0.0377141	0.00767752	8.99995e-07
		-0.0240774	0.0184748	0.129559	rs28457808	G	C	-0.0463365	0.00969375	1.79999e-06
		-0.0345227	0.0165117	0.0312716	rs4793928	G	C	-0.0387148	0.00832239	3.29997e-06
		0.00582321	0.0170175	0.725723	rs4819362	G	A	-0.042344	0.0088732	1.79999e-06
		0.0311434	0.0154435	0.0409261	rs62120394	A	G	0.0450482	0.00798894	1.7e-08
		-0.0438322	0.0176582	0.0159735	rs62141888	T	C	0.041858	0.00916305	4.90004e-06
		0.0199713	0.0253116	0.390054	rs6302	T	C	-0.066959	0.0138718	1.40001e-06
		-0.00250591	0.0144053	0.862205	rs6469351	T	C	0.0389189	0.00764484	3.59998e-07
		-0.00316597	0.0139373	0.796133	rs7020196	T	C	-0.035962	0.00742499	1.29999e-06
		-0.00276479	0.0171942	0.847399	rs72768171	G	T	0.0428856	0.00917624	2.99999e-06
		-0.00580785	0.0138146	0.656565	rs7461961	A	G	0.0384792	0.00721975	9.80009e-08
		-0.0155206	0.013822	0.259112	rs7491585	T	A	0.037935	0.00732093	2.19999e-07
		-0.0358224	0.0270726	0.18937	rs77546365	A	G	-0.0627669	0.0134943	3.29997e-06
		0.00434548	0.0353599	0.876894	rs78764020	A	C	-0.0821589	0.0171391	1.6e-06
		0.0127563	0.0186645	0.495983	rs79027662	T	C	0.0460309	0.010011	4.30002e-06
		-0.00299795	0.0194608	0.91538	rs7957519	A	G	0.0470989	0.0101303	3.29997e-06
		-0.038048	0.015017	0.00913608	rs806794	G	A	-0.0408006	0.00806698	4.20001e-07
		0.00135249	0.015466	0.882336	rs9834829	C	T	-0.0375771	0.00818849	4.49997e-06
GCST90017042	Peptococcus	-0.0256483	0.0190758	0.167767	rs10166482	A	G	0.0340555	0.00728655	2.99999e-06
		-0.0104764	0.0188703	0.573181	rs1024029	C	T	-0.0349684	0.0072046	1.2e-06
		0.0468327	0.021826	0.0425402	rs10871777	G	A	0.0399297	0.00845726	2.30001e-06
		0.000237688	0.0206751	0.956539	rs12855930	T	C	-0.0373663	0.00792835	2.39999e-06
		-0.00174533	0.0195536	0.872361	rs13289199	T	A	-0.0356768	0.0075422	2.19999e-06
		-0.00425037	0.0191166	0.828743	rs1421085	C	T	0.0698383	0.00733884	1.80011e-21
		0.0159604	0.0233836	0.482705	rs1752156	C	T	0.0490448	0.00941484	1.89998e-07
		0.0169578	0.041076	0.700293	rs2068902	G	A	-0.0738306	0.0157867	2.90001e-06
		-0.00913086	0.0212627	0.717459	rs2365661	G	A	0.0385365	0.0079888	1.40001e-06
		0.00737505	0.020603	0.726504	rs2785998	A	C	0.0377141	0.00767752	8.99995e-07
		-0.0126187	0.0255759	0.511811	rs28457808	G	C	-0.0463365	0.00969375	1.79999e-06
		-0.0154155	0.0226606	0.481162	rs4793928	G	C	-0.0387148	0.00832239	3.29997e-06
		0.0340425	0.0234573	0.148945	rs4819362	G	A	-0.042344	0.0088732	1.79999e-06
		0.00588553	0.0212436	0.732135	rs62120394	A	G	0.0450482	0.00798894	1.7e-08
		-0.0714831	0.0242872	0.00359691	rs62141888	T	C	0.041858	0.00916305	4.90004e-06
		0.0109274	0.0343764	0.856226	rs6302	T	C	-0.066959	0.0138718	1.40001e-06
		-0.0360507	0.0198385	0.0687464	rs6469351	T	C	0.0389189	0.00764484	3.59998e-07
		-0.00594005	0.0191438	0.744276	rs7020196	T	C	-0.035962	0.00742499	1.29999e-06
		0.0172322	0.0235659	0.492873	rs72768171	G	T	0.0428856	0.00917624	2.99999e-06
		0.00729765	0.0190231	0.672603	rs7461961	A	G	0.0384792	0.00721975	9.80009e-08
		0.0109911	0.0190171	0.569555	rs7491585	T	A	0.037935	0.00732093	2.19999e-07
		0.013504	0.0372355	0.691798	rs77546365	A	G	-0.0627669	0.0134943	3.29997e-06
		0.0771774	0.046923	0.0977462	rs78764020	A	C	-0.0821589	0.0171391	1.6e-06
		0.0389994	0.0256833	0.131866	rs79027662	T	C	0.0460309	0.010011	4.30002e-06
		-0.00399761	0.0269447	0.911921	rs7957519	A	G	0.0470989	0.0101303	3.29997e-06
		-0.0281905	0.0206918	0.140656	rs806794	G	A	-0.0408006	0.00806698	4.20001e-07
		-0.005783	0.0212172	0.816177	rs9834829	C	T	-0.0375771	0.00818849	4.49997e-06
GCST90017094	Burkholderiales	-0.00955966	0.011006	0.385636	rs10166482	A	G	0.0340555	0.00728655	2.99999e-06
		0.000840425	0.0108679	0.942045	rs1024029	C	T	-0.0349684	0.0072046	1.2e-06
		-0.00273557	0.0127114	0.853904	rs10871777	G	A	0.0399297	0.00845726	2.30001e-06
		0.0210771	0.0119609	0.0915546	rs12855930	T	C	-0.0373663	0.00792835	2.39999e-06
		0.00242226	0.0113512	0.900461	rs13289199	T	A	-0.0356768	0.0075422	2.19999e-06
		-0.00426048	0.0110975	0.699966	rs1421085	C	T	0.0698383	0.00733884	1.80011e-21
		-0.00437797	0.0134321	0.677184	rs1752156	C	T	0.0490448	0.00941484	1.89998e-07
		0.0237083	0.0251065	0.374534	rs2068902	G	A	-0.0738306	0.0157867	2.90001e-06
		0.00597796	0.0124828	0.622563	rs2365661	G	A	0.0385365	0.0079888	1.40001e-06
		-0.00826549	0.0118154	0.536489	rs2785998	A	C	0.0377141	0.00767752	8.99995e-07
		-0.0146944	0.0143638	0.368681	rs28457808	G	C	-0.0463365	0.00969375	1.79999e-06
		-0.0210333	0.0132003	0.121432	rs4793928	G	C	-0.0387148	0.00832239	3.29997e-06
		-0.031727	0.0134426	0.0150869	rs4819362	G	A	-0.042344	0.0088732	1.79999e-06
		-0.00591617	0.0123173	0.580886	rs62120394	A	G	0.0450482	0.00798894	1.7e-08
		0.0274476	0.0140765	0.0503651	rs62141888	T	C	0.041858	0.00916305	4.90004e-06
		-0.0117406	0.0208103	0.546271	rs6302	T	C	-0.066959	0.0138718	1.40001e-06
		0.00904693	0.0113659	0.43764	rs6469351	T	C	0.0389189	0.00764484	3.59998e-07
		0.0159015	0.0110391	0.154573	rs7020196	T	C	-0.035962	0.00742499	1.29999e-06
		0.0164485	0.0137344	0.247968	rs72768171	G	T	0.0428856	0.00917624	2.99999e-06
		0.00121503	0.0109748	0.922899	rs7461961	A	G	0.0384792	0.00721975	9.80009e-08
		-0.00532043	0.0109418	0.625177	rs7491585	T	A	0.037935	0.00732093	2.19999e-07
		-0.0331211	0.0209455	0.132826	rs77546365	A	G	-0.0627669	0.0134943	3.29997e-06
		0.00874621	0.029109	0.815677	rs78764020	A	C	-0.0821589	0.0171391	1.6e-06
		0.00331575	0.0147541	0.828413	rs79027662	T	C	0.0460309	0.010011	4.30002e-06
		0.00254721	0.0152649	0.957645	rs7957519	A	G	0.0470989	0.0101303	3.29997e-06
		0.0332637	0.0118923	0.00637324	rs806794	G	A	-0.0408006	0.00806698	4.20001e-07
		0.00798925	0.0123261	0.485439	rs9834829	C	T	-0.0375771	0.00818849	4.49997e-06
GCST90017102	Methanobacteriales	0.0160224	0.0236113	0.53595	rs10166482	A	G	0.0340555	0.00728655	2.99999e-06
		-0.0189332	0.0233476	0.417741	rs1024029	C	T	-0.0349684	0.0072046	1.2e-06
		-0.0250763	0.0273132	0.402197	rs10871777	G	A	0.0399297	0.00845726	2.30001e-06
		-0.0153387	0.0241168	0.528381	rs13289199	T	A	-0.0356768	0.0075422	2.19999e-06
		-0.043711	0.023688	0.0672682	rs1421085	C	T	0.0698383	0.00733884	1.80011e-21
		0.0243001	0.0290787	0.402316	rs1752156	C	T	0.0490448	0.00941484	1.89998e-07
		-0.021488	0.0532984	0.667683	rs2068902	G	A	-0.0738306	0.0157867	2.90001e-06
		-0.00555291	0.0265561	0.74043	rs2365661	G	A	0.0385365	0.0079888	1.40001e-06
		0.0114119	0.0331183	0.75208	rs28457808	G	C	-0.0463365	0.00969375	1.79999e-06
		0.00598902	0.0280614	0.898444	rs4793928	G	C	-0.0387148	0.00832239	3.29997e-06
		0.043503	0.0289252	0.125414	rs4819362	G	A	-0.042344	0.0088732	1.79999e-06
		0.0343796	0.0259427	0.170668	rs62120394	A	G	0.0450482	0.00798894	1.7e-08
		-0.016007	0.0313109	0.630519	rs62141888	T	C	0.041858	0.00916305	4.90004e-06
		-0.00106151	0.045317	0.933458	rs6302	T	C	-0.066959	0.0138718	1.40001e-06
		-0.0225072	0.024627	0.358057	rs6469351	T	C	0.0389189	0.00764484	3.59998e-07
		-0.0135896	0.0238515	0.549027	rs7020196	T	C	-0.035962	0.00742499	1.29999e-06
		0.0481483	0.0293702	0.0793414	rs72768171	G	T	0.0428856	0.00917624	2.99999e-06
		-0.0288312	0.0235337	0.226001	rs7461961	A	G	0.0384792	0.00721975	9.80009e-08
		0.00802806	0.0235346	0.733068	rs7491585	T	A	0.037935	0.00732093	2.19999e-07
		0.0755109	0.0314345	0.0172187	rs79027662	T	C	0.0460309	0.010011	4.30002e-06
		-0.0416622	0.033671	0.214234	rs7957519	A	G	0.0470989	0.0101303	3.29997e-06
		-0.0120598	0.0254043	0.655083	rs806794	G	A	-0.0408006	0.00806698	4.20001e-07
		0.0355188	0.0264532	0.184162	rs9834829	C	T	-0.0375771	0.00818849	4.49997e-06
