# Supplementary material for: Causal relationship between gut microbiota with subcutaneous and visceral adipose tissue: a bidirectional two-sample Mendelian Randomization study
Source: Front Microbiol. 2023 Oct 31;14:1285982. doi: 10.3389/fmicb.2023.1285982 (PMC10644100; doi:10.3389/fmicb.2023.1285982)
Supplement: Supplementary file 1 [file Data_Sheet_1.ZIP › Supplementary files/Table S9.xlsx]

## Sheet: Sheet1
Table S8 Detailed description of IVs used in MR analysis of the association between VAT and gut microbiota.
GWAS ID	Outcome (Bacterial taxa)	Beta	SE	P-value	Exposure (VAT)
					SNP	Effect allele	Other allele	Beta	SE	P-value
GCST90017111	Bacteroidetes	-0.00806575	0.0113897	0.492797	rs1040337	T	C	0.0340959	0.00714731	1.79999e-06
		-0.000978895	0.0117078	0.943504	rs1047316	C	T	0.0329169	0.0071525	4.20001e-06
		0.00687354	0.0110621	0.550579	rs10756564	T	C	-0.0342495	0.00680006	4.70002e-07
		-0.0020082	0.0115031	0.901851	rs11666808	C	T	-0.0377322	0.00684322	3.50002e-08
		-0.0177454	0.0114098	0.131007	rs1328673	T	C	0.0345721	0.00694207	6.4e-07
		-0.0228424	0.0196379	0.261865	rs145673324	G	T	-0.0575049	0.0122444	2.59998e-06
		-0.0123284	0.0108343	0.256369	rs153701	C	T	-0.0427213	0.00665852	1.40001e-10
		-0.00912133	0.0109993	0.387091	rs1538311	T	G	-0.0340997	0.00673179	4.09996e-07
		-0.0137881	0.0122342	0.287421	rs157845	C	T	-0.0488353	0.00754263	9.49948e-11
		-0.00897677	0.0131588	0.523453	rs17739187	A	C	-0.0349867	0.00763793	4.60002e-06
		-0.00880749	0.0140495	0.530805	rs1812736	A	G	0.0432267	0.00877699	8.40001e-07
		0.0319744	0.0125137	0.00744801	rs2159793	C	T	0.041379	0.00800856	2.39999e-07
		0.00914557	0.0121879	0.435417	rs2238499	A	G	0.0367205	0.00738132	6.49995e-07
		0.0250967	0.0136361	0.0539535	rs2838508	T	G	0.0402815	0.00837669	1.5e-06
		-0.0115742	0.0143401	0.497431	rs28457808	G	C	-0.0422149	0.00891062	2.19999e-06
		0.00902696	0.012145	0.461198	rs3811640	A	C	-0.0348046	0.00731788	2e-06
		0.00622056	0.0112222	0.57925	rs4385054	A	T	0.0324409	0.0068795	2.39999e-06
		0.0239537	0.0217428	0.290398	rs4868150	A	G	0.0543213	0.0116326	2.99999e-06
		0.0108471	0.0109281	0.322411	rs58648944	G	A	0.0309525	0.00676189	4.70002e-06
		-0.00431666	0.0110768	0.683018	rs62048402	A	G	0.0374094	0.00674831	2.99999e-08
		-0.0023945	0.0135949	0.870813	rs62109951	T	C	-0.0398119	0.00801147	6.69993e-07
		0.00293529	0.0112517	0.776217	rs6712908	T	C	-0.0343766	0.00679774	4.30002e-07
		0.0160156	0.0110215	0.150905	rs7020196	T	C	-0.0311912	0.00682787	4.90004e-06
		-0.0104089	0.0125332	0.378446	rs73221948	T	G	-0.0502029	0.00752515	2.49977e-11
		0.00639818	0.0166164	0.785433	rs7482346	C	T	0.0542286	0.0105675	2.90001e-07
		-0.000412698	0.010929	0.990291	rs7648987	G	A	0.032793	0.00659851	6.69993e-07
		0.0156981	0.0162257	0.298182	rs7738377	A	G	0.045485	0.00967215	2.59998e-06
		0.0270419	0.0169494	0.114355	rs77915493	C	A	0.0506047	0.010037	4.60002e-07
		0.0093516	0.011411	0.421293	rs7842922	G	T	0.0338892	0.00708984	1.79999e-06
		-0.00712368	0.0124418	0.545681	rs7853356	T	A	0.0428848	0.00885878	1.29999e-06
		0.00524087	0.0112749	0.655801	rs9321743	G	T	0.0339556	0.0069766	1.09999e-06
		0.00613645	0.0111322	0.569689	rs9642200	T	A	0.0309735	0.00667476	3.50002e-06
GCST90016999	Eubacterium fissicatena group	-0.0185678	0.0245728	0.437413	rs1040337	T	C	0.0340959	0.00714731	1.79999e-06
		-0.0573986	0.0253232	0.0244169	rs1047316	C	T	0.0329169	0.0071525	4.20001e-06
		0.0321056	0.0233242	0.171169	rs10756564	T	C	-0.0342495	0.00680006	4.70002e-07
		0.022639	0.0240311	0.372252	rs11666808	C	T	-0.0377322	0.00684322	3.50002e-08
		-0.0116686	0.0241313	0.619093	rs1328673	T	C	0.0345721	0.00694207	6.4e-07
		0.029321	0.0412605	0.428581	rs145673324	G	T	-0.0575049	0.0122444	2.59998e-06
		0.00262174	0.0229127	0.896749	rs153701	C	T	-0.0427213	0.00665852	1.40001e-10
		-0.00473581	0.0230558	0.826435	rs1538311	T	G	-0.0340997	0.00673179	4.09996e-07
		0.0134302	0.0259405	0.653367	rs157845	C	T	-0.0488353	0.00754263	9.49948e-11
		0.0171833	0.0277534	0.463937	rs17739187	A	C	-0.0349867	0.00763793	4.60002e-06
		0.00657394	0.0302497	0.878687	rs1812736	A	G	0.0432267	0.00877699	8.40001e-07
		0.0757526	0.0265305	0.00518179	rs2159793	C	T	0.041379	0.00800856	2.39999e-07
		0.00915734	0.0256546	0.724224	rs2238499	A	G	0.0367205	0.00738132	6.49995e-07
		-0.000778262	0.028742	0.942594	rs2838508	T	G	0.0402815	0.00837669	1.5e-06
		-0.0350967	0.0311267	0.278578	rs28457808	G	C	-0.0422149	0.00891062	2.19999e-06
		-0.0486511	0.0259071	0.0596486	rs3811640	A	C	-0.0348046	0.00731788	2e-06
		0.0135963	0.0241725	0.556774	rs4385054	A	T	0.0324409	0.0068795	2.39999e-06
		-0.0395336	0.0462109	0.359127	rs4868150	A	G	0.0543213	0.0116326	2.99999e-06
		-0.00656069	0.0229745	0.777168	rs58648944	G	A	0.0309525	0.00676189	4.70002e-06
		-0.015662	0.0232815	0.51863	rs62048402	A	G	0.0374094	0.00674831	2.99999e-08
		-0.0161433	0.0292188	0.60119	rs62109951	T	C	-0.0398119	0.00801147	6.69993e-07
		0.0105186	0.0236818	0.647144	rs6712908	T	C	-0.0343766	0.00679774	4.30002e-07
		0.0127664	0.0233538	0.583695	rs7020196	T	C	-0.0311912	0.00682787	4.90004e-06
		-0.0110397	0.0271206	0.674497	rs73221948	T	G	-0.0502029	0.00752515	2.49977e-11
		0.0578185	0.0354563	0.166202	rs7482346	C	T	0.0542286	0.0105675	2.90001e-07
		-0.00382264	0.0230813	0.899348	rs7648987	G	A	0.032793	0.00659851	6.69993e-07
		0.0622104	0.0335609	0.0615971	rs7738377	A	G	0.045485	0.00967215	2.59998e-06
		-0.051035	0.0365233	0.164596	rs77915493	C	A	0.0506047	0.010037	4.60002e-07
		0.000573804	0.0240726	0.979113	rs7842922	G	T	0.0338892	0.00708984	1.79999e-06
		0.0103463	0.027048	0.738844	rs7853356	T	A	0.0428848	0.00885878	1.29999e-06
		0.0572294	0.0238279	0.0170923	rs9321743	G	T	0.0339556	0.0069766	1.09999e-06
		0.0193576	0.0239303	0.438878	rs9642200	T	A	0.0309735	0.00667476	3.50002e-06
GCST90017074	Turicibacter	-0.00314463	0.0158062	0.827425	rs1040337	T	C	0.0340959	0.00714731	1.79999e-06
		-0.00326316	0.016226	0.866869	rs1047316	C	T	0.0329169	0.0071525	4.20001e-06
		-0.0152451	0.0153211	0.318522	rs10756564	T	C	-0.0342495	0.00680006	4.70002e-07
		4.08738e-05	0.0156857	0.972574	rs11666808	C	T	-0.0377322	0.00684322	3.50002e-08
		-0.0403961	0.0157793	0.0102951	rs1328673	T	C	0.0345721	0.00694207	6.4e-07
		0.00539837	0.0269659	0.775482	rs145673324	G	T	-0.0575049	0.0122444	2.59998e-06
		0.0142616	0.0149911	0.347511	rs153701	C	T	-0.0427213	0.00665852	1.40001e-10
		-0.00740995	0.015124	0.6147	rs1538311	T	G	-0.0340997	0.00673179	4.09996e-07
		-0.010375	0.0170718	0.561959	rs157845	C	T	-0.0488353	0.00754263	9.49948e-11
		-0.012443	0.0179367	0.540905	rs17739187	A	C	-0.0349867	0.00763793	4.60002e-06
		-0.0050641	0.0197105	0.861261	rs1812736	A	G	0.0432267	0.00877699	8.40001e-07
		-0.0195951	0.0172902	0.253418	rs2159793	C	T	0.041379	0.00800856	2.39999e-07
		0.0165384	0.0168818	0.314755	rs2238499	A	G	0.0367205	0.00738132	6.49995e-07
		-0.0198515	0.0189371	0.255376	rs2838508	T	G	0.0402815	0.00837669	1.5e-06
		-0.0222197	0.0200979	0.262934	rs28457808	G	C	-0.0422149	0.00891062	2.19999e-06
		0.00929129	0.0167629	0.557219	rs3811640	A	C	-0.0348046	0.00731788	2e-06
		0.00318077	0.0155161	0.805348	rs4385054	A	T	0.0324409	0.0068795	2.39999e-06
		0.047447	0.029023	0.0975506	rs4868150	A	G	0.0543213	0.0116326	2.99999e-06
		0.0129636	0.0151161	0.399684	rs58648944	G	A	0.0309525	0.00676189	4.70002e-06
		-0.0188418	0.0152455	0.21519	rs62048402	A	G	0.0374094	0.00674831	2.99999e-08
		0.0144591	0.018582	0.483144	rs62109951	T	C	-0.0398119	0.00801147	6.69993e-07
		0.00576906	0.0155044	0.717923	rs6712908	T	C	-0.0343766	0.00679774	4.30002e-07
		-0.00644241	0.0152205	0.661703	rs7020196	T	C	-0.0311912	0.00682787	4.90004e-06
		0.00266752	0.0172823	0.84562	rs73221948	T	G	-0.0502029	0.00752515	2.49977e-11
		-0.0357526	0.023075	0.110018	rs7482346	C	T	0.0542286	0.0105675	2.90001e-07
		-0.00829598	0.0150787	0.621689	rs7648987	G	A	0.032793	0.00659851	6.69993e-07
		-0.0138007	0.0224047	0.569773	rs7738377	A	G	0.045485	0.00967215	2.59998e-06
		0.00516952	0.0238551	0.846164	rs77915493	C	A	0.0506047	0.010037	4.60002e-07
		0.0123591	0.0158588	0.433917	rs7842922	G	T	0.0338892	0.00708984	1.79999e-06
		0.0210461	0.0173464	0.203876	rs7853356	T	A	0.0428848	0.00885878	1.29999e-06
		-0.000583873	0.0156116	0.979991	rs9321743	G	T	0.0339556	0.0069766	1.09999e-06
		-0.0135407	0.0152924	0.422408	rs9642200	T	A	0.0309735	0.00667476	3.50002e-06
GCST90016986	Defluviitaleaceae UCG011	-0.0410953	0.0165209	0.0132428	rs1040337	T	C	0.0340959	0.00714731	1.79999e-06
		0.0184916	0.0169579	0.268434	rs1047316	C	T	0.0329169	0.0071525	4.20001e-06
		-0.00870669	0.0160014	0.593684	rs10756564	T	C	-0.0342495	0.00680006	4.70002e-07
		-0.0048946	0.0163632	0.768424	rs11666808	C	T	-0.0377322	0.00684322	3.50002e-08
		-0.0192525	0.0164897	0.252785	rs1328673	T	C	0.0345721	0.00694207	6.4e-07
		0.00797052	0.0278838	0.738006	rs145673324	G	T	-0.0575049	0.0122444	2.59998e-06
		0.00397453	0.0156745	0.801331	rs153701	C	T	-0.0427213	0.00665852	1.40001e-10
		-0.00102368	0.0157574	0.939006	rs1538311	T	G	-0.0340997	0.00673179	4.09996e-07
		0.00869513	0.0178777	0.631892	rs157845	C	T	-0.0488353	0.00754263	9.49948e-11
		-0.0640999	0.0185674	0.000564287	rs17739187	A	C	-0.0349867	0.00763793	4.60002e-06
		0.0100309	0.0207192	0.628523	rs1812736	A	G	0.0432267	0.00877699	8.40001e-07
		-0.0339908	0.0180411	0.0622028	rs2159793	C	T	0.041379	0.00800856	2.39999e-07
		0.00330283	0.0176288	0.84557	rs2238499	A	G	0.0367205	0.00738132	6.49995e-07
		0.0143885	0.0198358	0.454858	rs2838508	T	G	0.0402815	0.00837669	1.5e-06
		0.0299171	0.0212259	0.151822	rs28457808	G	C	-0.0422149	0.00891062	2.19999e-06
		0.00355036	0.0175195	0.915928	rs3811640	A	C	-0.0348046	0.00731788	2e-06
		0.00599272	0.0162116	0.710065	rs4385054	A	T	0.0324409	0.0068795	2.39999e-06
		-0.000752336	0.0299322	0.958697	rs4868150	A	G	0.0543213	0.0116326	2.99999e-06
		0.0319825	0.0157924	0.0454852	rs58648944	G	A	0.0309525	0.00676189	4.70002e-06
		-2.63744e-05	0.0159138	0.965687	rs62048402	A	G	0.0374094	0.00674831	2.99999e-08
		0.0164246	0.0193343	0.378879	rs62109951	T	C	-0.0398119	0.00801147	6.69993e-07
		-0.0104642	0.0162144	0.512865	rs6712908	T	C	-0.0343766	0.00679774	4.30002e-07
		-0.0146024	0.0159393	0.343375	rs7020196	T	C	-0.0311912	0.00682787	4.90004e-06
		-0.00461943	0.0180875	0.806943	rs73221948	T	G	-0.0502029	0.00752515	2.49977e-11
		-0.0580956	0.0243668	0.0145663	rs7482346	C	T	0.0542286	0.0105675	2.90001e-07
		-0.0126657	0.0157193	0.426	rs7648987	G	A	0.032793	0.00659851	6.69993e-07
		0.0112544	0.0233662	0.601336	rs7738377	A	G	0.045485	0.00967215	2.59998e-06
		-0.017818	0.0250898	0.450932	rs77915493	C	A	0.0506047	0.010037	4.60002e-07
		-0.00412152	0.0165949	0.804439	rs7842922	G	T	0.0338892	0.00708984	1.79999e-06
		-0.0130919	0.0180846	0.46948	rs7853356	T	A	0.0428848	0.00885878	1.29999e-06
		-0.0113937	0.0163517	0.497603	rs9321743	G	T	0.0339556	0.0069766	1.09999e-06
		-0.0165599	0.0159347	0.305705	rs9642200	T	A	0.0309735	0.00667476	3.50002e-06
GCST90016912	Betaproteobacteria	-0.00806575	0.0113897	0.492797	rs1040337	T	C	0.0340959	0.00714731	1.79999e-06
		-0.000978895	0.0117078	0.943504	rs1047316	C	T	0.0329169	0.0071525	4.20001e-06
		0.00687354	0.0110621	0.550579	rs10756564	T	C	-0.0342495	0.00680006	4.70002e-07
		-0.0020082	0.0115031	0.901851	rs11666808	C	T	-0.0377322	0.00684322	3.50002e-08
		-0.0177454	0.0114098	0.131007	rs1328673	T	C	0.0345721	0.00694207	6.4e-07
		-0.0228424	0.0196379	0.261865	rs145673324	G	T	-0.0575049	0.0122444	2.59998e-06
		-0.0123284	0.0108343	0.256369	rs153701	C	T	-0.0427213	0.00665852	1.40001e-10
		-0.00912133	0.0109993	0.387091	rs1538311	T	G	-0.0340997	0.00673179	4.09996e-07
		-0.0137881	0.0122342	0.287421	rs157845	C	T	-0.0488353	0.00754263	9.49948e-11
		-0.00897677	0.0131588	0.523453	rs17739187	A	C	-0.0349867	0.00763793	4.60002e-06
		-0.00880749	0.0140495	0.530805	rs1812736	A	G	0.0432267	0.00877699	8.40001e-07
		0.0319744	0.0125137	0.00744801	rs2159793	C	T	0.041379	0.00800856	2.39999e-07
		0.00914557	0.0121879	0.435417	rs2238499	A	G	0.0367205	0.00738132	6.49995e-07
		0.0250967	0.0136361	0.0539535	rs2838508	T	G	0.0402815	0.00837669	1.5e-06
		-0.0115742	0.0143401	0.497431	rs28457808	G	C	-0.0422149	0.00891062	2.19999e-06
		0.00902696	0.012145	0.461198	rs3811640	A	C	-0.0348046	0.00731788	2e-06
		0.00622056	0.0112222	0.57925	rs4385054	A	T	0.0324409	0.0068795	2.39999e-06
		0.0239537	0.0217428	0.290398	rs4868150	A	G	0.0543213	0.0116326	2.99999e-06
		0.0108471	0.0109281	0.322411	rs58648944	G	A	0.0309525	0.00676189	4.70002e-06
		-0.00431666	0.0110768	0.683018	rs62048402	A	G	0.0374094	0.00674831	2.99999e-08
		-0.0023945	0.0135949	0.870813	rs62109951	T	C	-0.0398119	0.00801147	6.69993e-07
		0.00293529	0.0112517	0.776217	rs6712908	T	C	-0.0343766	0.00679774	4.30002e-07
		0.0160156	0.0110215	0.150905	rs7020196	T	C	-0.0311912	0.00682787	4.90004e-06
		-0.0104089	0.0125332	0.378446	rs73221948	T	G	-0.0502029	0.00752515	2.49977e-11
		0.00639818	0.0166164	0.785433	rs7482346	C	T	0.0542286	0.0105675	2.90001e-07
		-0.000412698	0.010929	0.990291	rs7648987	G	A	0.032793	0.00659851	6.69993e-07
		0.0156981	0.0162257	0.298182	rs7738377	A	G	0.045485	0.00967215	2.59998e-06
		0.0270419	0.0169494	0.114355	rs77915493	C	A	0.0506047	0.010037	4.60002e-07
		0.0093516	0.011411	0.421293	rs7842922	G	T	0.0338892	0.00708984	1.79999e-06
		-0.00712368	0.0124418	0.545681	rs7853356	T	A	0.0428848	0.00885878	1.29999e-06
		0.00524087	0.0112749	0.655801	rs9321743	G	T	0.0339556	0.0069766	1.09999e-06
		0.00613645	0.0111322	0.569689	rs9642200	T	A	0.0309735	0.00667476	3.50002e-06
GCST90016998	Eubacterium eligens group	-0.00644454	0.0122977	0.6205	rs1040337	T	C	0.0340959	0.00714731	1.79999e-06
		0.0146635	0.0126501	0.244505	rs1047316	C	T	0.0329169	0.0071525	4.20001e-06
		0.00663093	0.0119139	0.584571	rs10756564	T	C	-0.0342495	0.00680006	4.70002e-07
		-0.0197894	0.0123665	0.0911024	rs11666808	C	T	-0.0377322	0.00684322	3.50002e-08
		-0.0115318	0.0122938	0.356313	rs1328673	T	C	0.0345721	0.00694207	6.4e-07
		0.0110957	0.021188	0.707615	rs145673324	G	T	-0.0575049	0.0122444	2.59998e-06
		-0.00783367	0.0116705	0.502077	rs153701	C	T	-0.0427213	0.00665852	1.40001e-10
		0.0115762	0.0118349	0.330729	rs1538311	T	G	-0.0340997	0.00673179	4.09996e-07
		0.0043647	0.0131884	0.741597	rs157845	C	T	-0.0488353	0.00754263	9.49948e-11
		0.00447377	0.0141668	0.792304	rs17739187	A	C	-0.0349867	0.00763793	4.60002e-06
		0.00200941	0.0151716	0.947639	rs1812736	A	G	0.0432267	0.00877699	8.40001e-07
		-0.00237603	0.0134821	0.903208	rs2159793	C	T	0.041379	0.00800856	2.39999e-07
		-0.014251	0.0131322	0.287618	rs2238499	A	G	0.0367205	0.00738132	6.49995e-07
		-0.0179833	0.0146904	0.223641	rs2838508	T	G	0.0402815	0.00837669	1.5e-06
		0.00136378	0.015481	0.725877	rs28457808	G	C	-0.0422149	0.00891062	2.19999e-06
		0.0140034	0.0130977	0.246183	rs3811640	A	C	-0.0348046	0.00731788	2e-06
		-0.0139114	0.0121223	0.261847	rs4385054	A	T	0.0324409	0.0068795	2.39999e-06
		0.0524201	0.0234078	0.0263913	rs4868150	A	G	0.0543213	0.0116326	2.99999e-06
		0.00913726	0.0117701	0.441385	rs58648944	G	A	0.0309525	0.00676189	4.70002e-06
		0.00761591	0.0119283	0.495594	rs62048402	A	G	0.0374094	0.00674831	2.99999e-08
		-0.00176151	0.0146649	0.936129	rs62109951	T	C	-0.0398119	0.00801147	6.69993e-07
		0.00347823	0.0121169	0.766468	rs6712908	T	C	-0.0343766	0.00679774	4.30002e-07
		0.00567768	0.0118808	0.633899	rs7020196	T	C	-0.0311912	0.00682787	4.90004e-06
		0.0102891	0.0135349	0.421667	rs73221948	T	G	-0.0502029	0.00752515	2.49977e-11
		-0.00255199	0.0179071	0.813773	rs7482346	C	T	0.0542286	0.0105675	2.90001e-07
		-0.0080091	0.0117767	0.495314	rs7648987	G	A	0.032793	0.00659851	6.69993e-07
		-0.0064634	0.0174384	0.792388	rs7738377	A	G	0.045485	0.00967215	2.59998e-06
		0.0231938	0.018301	0.235338	rs77915493	C	A	0.0506047	0.010037	4.60002e-07
		-0.00999182	0.0122988	0.414958	rs7842922	G	T	0.0338892	0.00708984	1.79999e-06
		-0.0176306	0.013456	0.207438	rs7853356	T	A	0.0428848	0.00885878	1.29999e-06
		-0.00550477	0.0121474	0.645739	rs9321743	G	T	0.0339556	0.0069766	1.09999e-06
		0.00194971	0.0120196	0.904766	rs9642200	T	A	0.0309735	0.00667476	3.50002e-06
GCST90016964	Alloprevotella	-0.0390017	0.0263933	0.139447	rs10756564	T	C	-0.0342495	0.00680006	4.70002e-07
		0.00300713	0.0276494	0.937439	rs1328673	T	C	0.0345721	0.00694207	6.4e-07
		-0.0093865	0.0258461	0.717454	rs153701	C	T	-0.0427213	0.00665852	1.40001e-10
		0.0222334	0.0263013	0.387521	rs1538311	T	G	-0.0340997	0.00673179	4.09996e-07
		-0.000341665	0.0289575	0.947842	rs157845	C	T	-0.0488353	0.00754263	9.49948e-11
		0.0293502	0.0315752	0.31201	rs1812736	A	G	0.0432267	0.00877699	8.40001e-07
		0.0933344	0.0301719	0.00235874	rs2159793	C	T	0.041379	0.00800856	2.39999e-07
		0.0474731	0.0289396	0.100408	rs2238499	A	G	0.0367205	0.00738132	6.49995e-07
		-0.0227456	0.0326206	0.444844	rs2838508	T	G	0.0402815	0.00837669	1.5e-06
		-0.00573604	0.0339138	0.895648	rs28457808	G	C	-0.0422149	0.00891062	2.19999e-06
		-0.00758768	0.0294751	0.742166	rs3811640	A	C	-0.0348046	0.00731788	2e-06
		-0.0132711	0.0260374	0.597702	rs58648944	G	A	0.0309525	0.00676189	4.70002e-06
		-0.0199894	0.0264537	0.432362	rs62048402	A	G	0.0374094	0.00674831	2.99999e-08
		-0.00608967	0.026996	0.810872	rs6712908	T	C	-0.0343766	0.00679774	4.30002e-07
		-0.0157621	0.0262797	0.56344	rs7020196	T	C	-0.0311912	0.00682787	4.90004e-06
		-0.0437825	0.0392282	0.269282	rs7482346	C	T	0.0542286	0.0105675	2.90001e-07
		-0.00256439	0.0263112	0.954129	rs7648987	G	A	0.032793	0.00659851	6.69993e-07
		-0.0700617	0.0391036	0.101958	rs7738377	A	G	0.045485	0.00967215	2.59998e-06
		-0.0283537	0.0401386	0.555537	rs77915493	C	A	0.0506047	0.010037	4.60002e-07
		0.0302304	0.0269757	0.262852	rs7842922	G	T	0.0338892	0.00708984	1.79999e-06
		0.0750151	0.028909	0.0103388	rs7853356	T	A	0.0428848	0.00885878	1.29999e-06
		-0.0265149	0.0267193	0.32935	rs9321743	G	T	0.0339556	0.0069766	1.09999e-06
GCST90017043	Phascolarctobacterium	-0.00754045	0.0142217	0.598658	rs1040337	T	C	0.0340959	0.00714731	1.79999e-06
		0.00390361	0.0146275	0.779789	rs1047316	C	T	0.0329169	0.0071525	4.20001e-06
		-0.00694177	0.013743	0.62692	rs10756564	T	C	-0.0342495	0.00680006	4.70002e-07
		-0.0239568	0.0142929	0.0895365	rs11666808	C	T	-0.0377322	0.00684322	3.50002e-08
		-0.0254684	0.0141908	0.0729525	rs1328673	T	C	0.0345721	0.00694207	6.4e-07
		-0.0251639	0.0245324	0.29722	rs145673324	G	T	-0.0575049	0.0122444	2.59998e-06
		-0.00652711	0.0134612	0.623877	rs153701	C	T	-0.0427213	0.00665852	1.40001e-10
		-0.00327289	0.0136619	0.793173	rs1538311	T	G	-0.0340997	0.00673179	4.09996e-07
		-0.0155107	0.0152133	0.3429	rs157845	C	T	-0.0488353	0.00754263	9.49948e-11
		-0.00681887	0.0164224	0.617782	rs17739187	A	C	-0.0349867	0.00763793	4.60002e-06
		-0.0123135	0.0174607	0.471206	rs1812736	A	G	0.0432267	0.00877699	8.40001e-07
		-0.00106597	0.0155887	0.885352	rs2159793	C	T	0.041379	0.00800856	2.39999e-07
		0.00381834	0.0151375	0.782799	rs2238499	A	G	0.0367205	0.00738132	6.49995e-07
		0.00712599	0.0169437	0.633581	rs2838508	T	G	0.0402815	0.00837669	1.5e-06
		0.00593365	0.0179631	0.655419	rs28457808	G	C	-0.0422149	0.00891062	2.19999e-06
		-0.00111024	0.0151248	0.862582	rs3811640	A	C	-0.0348046	0.00731788	2e-06
		0.00983006	0.0140382	0.494033	rs4385054	A	T	0.0324409	0.0068795	2.39999e-06
		-0.066311	0.0271415	0.0144764	rs4868150	A	G	0.0543213	0.0116326	2.99999e-06
		0.00395957	0.0135737	0.759756	rs58648944	G	A	0.0309525	0.00676189	4.70002e-06
		0.00649239	0.0137626	0.603463	rs62048402	A	G	0.0374094	0.00674831	2.99999e-08
		0.00999588	0.016977	0.637082	rs62109951	T	C	-0.0398119	0.00801147	6.69993e-07
		-0.00176074	0.0139873	0.903682	rs6712908	T	C	-0.0343766	0.00679774	4.30002e-07
		0.0129465	0.0137076	0.328575	rs7020196	T	C	-0.0311912	0.00682787	4.90004e-06
		0.0190323	0.0156515	0.208231	rs73221948	T	G	-0.0502029	0.00752515	2.49977e-11
		-0.0277315	0.020631	0.169861	rs7482346	C	T	0.0542286	0.0105675	2.90001e-07
		-0.00148531	0.0135805	0.926288	rs7648987	G	A	0.032793	0.00659851	6.69993e-07
		-0.0386822	0.020107	0.054747	rs7738377	A	G	0.045485	0.00967215	2.59998e-06
		-0.0349879	0.0210437	0.0981748	rs77915493	C	A	0.0506047	0.010037	4.60002e-07
		-0.00371561	0.0141809	0.814316	rs7842922	G	T	0.0338892	0.00708984	1.79999e-06
		-0.00451597	0.0155712	0.782424	rs7853356	T	A	0.0428848	0.00885878	1.29999e-06
		-0.00026639	0.0139897	0.986792	rs9321743	G	T	0.0339556	0.0069766	1.09999e-06
		0.0247608	0.0139237	0.0784983	rs9642200	T	A	0.0309735	0.00667476	3.50002e-06
